# Supplementary material for: ACE2-containing defensosomes serve as decoys to inhibit SARS-CoV-2 infection
Source: PLoS Biol. 2022 Sep 13;20(9):e3001754. doi: 10.1371/journal.pbio.3001754 (PMC9469972; doi:10.1371/journal.pbio.3001754)
Supplement: S1 Data — (XLSX) [file pbio.3001754.s001.xlsx]

## Sheet: Fig1A
Fig. 1A
	samples from the top down
ctrl	1	2	3	4	5	6	7	8
FL3-A :: APC-A	FL3-A :: APC-A	FL3-A :: APC-A	FL3-A :: APC-A	FL3-A :: APC-A	FL3-A :: APC-A	FL3-A :: APC-A	FL3-A :: APC-A	FL3-A :: APC-A
-7.8	14858.2	454.7	920	686.6	4758.4	912.4	69	949.8
166	416.8	1220.5	1065	244.2	150.4	237.1	517.9	-163.6
145.1	45	48.4	1058.4	58.2	1816.8	207.6	775.2	192.8
241.2	144.8	-72.9	442.8	269.2	271.1	447.2	1456.7	-19
-67.7	-119.3	659.6	503.8	85.3	992.8	3021.3	74.5	111.3
-190.5	482.3	261.9	2703.5	762.6	544.6	187.8	-136.4	1323.4
-73.9	336.5	-1025	-53	651.7	392.1	401.7	287.4	-75.2
303.7	334.1	35.1	485.3	1178.1	18.5	291.4	14.7	36.7
228.5	23.3	-81.4	491.1	160.9	-43.6	49173.8	881.4	116.8
-90.4	376	1688.4	967.4	1997	172.6	446	662.7	103.8
48.5	228	60.1	404.8	624.1	-180.8	306.9	-355.5	157.5
263.3	262.5	256.3	390	292.4	370.1	1759.6	548.8	-242.9
24.9	-77.1	32.7	3860.9	36.7	121.1	375.4	231.8	-196.9
-95.2	566.1	60.4	809.4	126.6	261.4	390.8	913.4	-89.6
59.6	264.4	68.9	418.2	-133.8	234	-30.5	367.4	278.4
66.6	-203.8	160.9	140.9	180.3	477.8	822.5	288.1	40.2
154.4	-57.7	-351.7	246.6	605.4	6140.2	-45.3	10.4	-163.5
96.3	41.4	462	443.1	-187.3	446.8	649.8	964.6	544.2
-115.5	-4.4	97.7	763.7	595.2	333.8	-178.7	-184.7	130.1
92.1	186.3	505.5	32.7	50.3	189.2	74.7	-23.7	14.2
62.1	-237.1	290.7	183.1	899.7	100.1	31.1	90.1	-116.7
77.8	-112.4	413.4	1823.2	-1.6	279.9	-69.7	136.3	51.6
71.6	505.6	291.7	53.7	-1.7	291.3	211.7	-42.9	-74.9
-94.8	-64.9	-49.1	678	211.9	-131.4	129.7	-92	-4.8
120.5	232.8	1803.2	392.4	435.9	184.5	334.2	2329.1	224.1
-123.3	284.6	-161.3	385.3	292.1	-9.7	167.1	38.6	250.9
-93.9	51	478.1	467.7	49.6	670.2	312.4	428.4	-115.6
131.7	658.4	385.9	659.5	104.8	255.7	346.1	34.1	108.1
263.3	1238.8	882.1	500.6	38.9	424.3	602.8	646.3	-104.1
-135.2	335.6	576.1	388.6	851.3	-2.2	-614	411.9	229.4
76.4	118	706.9	405.2	495.6	369.7	250	-1.5	186.5
142.1	184.5	70.3	524.8	118.8	-21.2	91	196.1	186.2
205.4	3233.3	-302.2	574.1	-212	106.8	338.5	4472.7	384.1
300.2	774.4	18923.4	3087	430.4	100.1	228.2	-226.9	-184.6
173.7	148.5	98.9	532	436.2	159.5	1909.7	203.6	436.8
223.5	-166.4	960.9	25.3	4168	212.6	-105.9	836.1	-143.8
308.9	582.4	61.2	508.4	102.4	516.8	729.3	-57.5	-90.4
-188.4	117.7	764.3	184.8	234.6	316.3	3142.5	2027.5	204.1
131.9	-49.3	189.4	1105	73.9	293.9	224.3	1086.7	181.7
-48.5	261.4	686.2	529.5	413.8	462.9	56.2	1776.1	254.8
156.6	255.3	767.1	124	1302	42.5	120.2	1357.7	8602.1
-75.3	747.5	390.6	518	-155.8	-33.8	579.9	241.8	238.5
18.6	-39.2	274.8	526.2	727.6	792.9	570.6	262.9	234.7
87.7	-79.1	-3.9	371.8	19.1	88.1	453.8	1412	491.9
-132.9	111.3	-54.4	438.9	-52.4	140.6	2831.9	1056.5	425.2
90.8	-21.6	1070	253.8	-17.3	646.5	202	551.7	-38.4
52.3	147.8	87.2	765.3	251.9	307.1	124.5	-226.2	205
118.8	242.6	655	120.8	167.7	767.1	190.8	557.7	-218.1
206.3	317.1	416.3	269.6	280.2	148.6	582.6	1832.7	-120.6
-135.3	-148.8	30.7	423.7	987.7	211.1	899.8	158.2	-33.6
-191.1	-214.2	353.3	608.5	4.3	-168.7	349.7	-165.2	711.4
148.1	321.5	104	768.5	24.5	852.5	9712.7	78.4	-42.2
29.4	374	90.2	474.3	839.3	-15	558.2	1636.3	277
259	81.7	-83.8	2875.5	1391	743.6	84	4503.5	625.1
87.1	189.8	157.9	153.2	165	22.6	1622.5	787.6	229.8
252.4	186.4	681.7	1746.8	491	44.3	77.1	197.6	134.8
42.3	146.4	924.7	1502.5	218.6	188.3	-285	16.4	65.3
330.3	351.6	-53.7	632.8	707.5	118.5	250.6	186.4	191.8
172.4	-59.5	-50.1	472.2	130.2	339.1	-155.8	70.6	390.3
-172.3	615	258.7	444.3	777.1	288.7	82.5	7.1	-216.1
-26.9	-318.7	83.7	505	239.8	583	163.7	76.7	-175.5
174.4	380.3	108.4	1388	127.4	123.9	631.2	-222	462.7
108	823.5	264.5	297.1	46.6	813.9	357.5	51.2	145.8
38.2	754.4	699.1	57.7	165.8	4180.9	333.8	-143.8	92.1
-326.7	776.4	146.4	463.3	1584.8	-577.3	647.9	1643.8	33.1
1652.3	264	209.8	341	372.4	-81	390.4	1238.2	75.6
220.2	512.7	579.4	871.1	66.1	151.8	488.2	1539.6	-46.7
62.4	236.7	1754.9	699.3	426.6	-46.4	309.2	111	299.1
-63.7	270.6	293.9	725.5	-83.9	1210.1	489.2	14	-6.9
-130.6	84.8	-62.9	327	490.8	944.3	1610.8	2633.6	166.6
-145.4	481.6	202.1	264.5	492.8	-15	891.6	443	154.1
-33.8	49.8	522.6	127.2	23	-87.8	361.6	6285.8	158.8
-103.7	246.2	607.3	756.2	2792.6	-17.8	181.9	317.2	665.8
-25.4	383.2	603.8	4932.9	157.2	-67.9	513.9	72.7	-23.9
125.8	-22.4	186	201.2	-103.9	-135.9	-4.9	564.8	281.9
195.8	118.1	26	449.3	481.1	352.3	776.6	114.9	2938.8
-37.3	18.5	38.8	465.5	17.2	-57	466.2	17866.5	329.4
46.9	425.4	252.3	1029.3	124.7	315.4	466.6	1694.2	72.2
-367.4	-14.9	39.7	-35.9	263.7	2242.9	514.3	68.2	42.1
-10.8	-53.1	-84.6	427.3	362.6	67.2	863.7	52	-182.9
-5.3	-74.7	188.6	547	79	-311.3	1026.7	440.6	67.8
-59.1	223.9	655	264	-136.5	1214.2	424.3	-324.5	56.6
101.6		491.9	1110.2	1362.6	115.2	678.8	794.2	213.9
22.9		377.2	912.5	4685.8	903.5	860.9	-271	200
-130.3		207.6	133.9	-52.7	-53.5	539.7	1013.3	188.6
-75.9		527.2	2550.7	207.6	-120.9	189.7	355	372.9
70.1		-343.9	226.8	559.7	507.8	24	1080.1	96.3
-70		-68.4	501	-22.4	-55.3	185.9	369.6	297.8
78.7		256.5	413.8	857.2	127.1	316.6	153.9	161.6
32.3		99.3	436.7	208.1	154.3	625.6	-144.1	34.3
-111.8		55	86.7	1905.5	256.7	200.8	167.8	28.1
-52.8		257.2	391.7	194.6	164.1	-405.6	882.1	582.3
-53		516.1	498.1	193.4	781.2	-61.5	822.8	62.4
122.5		65.5	1047.2	123.3	574.5	275.6	4140.9	121.9
-144.6		-28.8	369.7	391.9	-74.7	-44.9	-184.2	-82.2
-74.4		899.9	432.8	-414.3	-35.5	2584.6	-218.4	742.6
160.7		146.7	305.7	-153.8	195.6	186.9	468.3	792.3
-73.8		502.6	451.2	286.6	248.2	420.4	1607.7	183.2
-29.8		104.1	380.5	-21.1	234.5	134.8	2304.6	188.2
257.6		1796.1	381.8	623.9	148.7	142.5	1860.6	452.8
145.9		32	224.3	1959.5	107.5	166.7	-37.9	290.5
26		293.8	306.1	66	13.3	586.3	36	33.1
-182		42.2	339	197.8	510	531.3	-476.9	381.5
158.6		1891.3	504.6	447.8	73.5	392.2	521.6	-161.6
-136.1		841.4	381.2	215	-35.7	414.5	1802	181.2
-63.9		410.7	542.8	26.5	200.3	610.8	45.6	311.7
60.9		148.3	16.7	74.2	436	746.2	909.5	360.2
-38		518.4	374.2	1196.9	32.8	975.5	1968.1	159
83.7		822.4	248.2	301.2	-459.4	557.5	23.3	262.1
198.3		246.2	272.5	629.7	231.6	1055.8	184.7	708.3
-32.3		279.8	307.7	488.6	11684.5	212.9	1170.3	164.7
-75.1		86.2	194.1	2241.4	-11.1	78.9	158.8	27.7
4.1		203	1551.2	719.5	526.6	623.8	2780.7	194.7
199.6		568.4	431.6	281.4	443.6	940.5	364	222.7
-49.5		125.4	312.5	818.6	525.7	64	251.7	-47.4
94		520.6	432.3	119.1	65.3	878.2	342.5	287.7
-79.6		153.9	315.7	-29.1	3167.1	-85.2	194.7	131.7
-167.9		-18.1	656.6	538.6	7.9	-310.3	81.2	164.8
106.2		565.9	903.2	0.5	312.8	363.7	39.7	-191.4
123.2		441.9	1253.1	-42.4	62.8	641.5	105.3	28
-67.1		-19.2	656.3	530.2	175.1	0.7	356.2	-152.4
-128.7		-266.7	297.5	178.7	193.1	3474.6	257.8	182.1
146.4		121.5	373.2	194.7	1530.4	1227.9	543.8	304.6
-138.5		259.4	273.7	117.3	151.6	120.4	796.3	332.2
199.3		788.4	150.6	312.2	386.4	742.4	8607.8	248.6
-92.9		727.3	665.3	201	39.8	638.8	21	300.1
-57.4		160	817.3	64.9	28.6	93.4	140.4	281.5
266.7		-648	722.4	16.4	272.4	358.2	384.1	224
120.9		5247.1	328.9	1180.2	158.3	61.7	259.8	-18.4
186.8		2087.4	417.7	236.7	-264.9	298.8	-21.5	362.5
199.4		-4.6	360.9	606.8	297.7	322.3	2493.3	1089.6
-51.8		-74.3	558.7	488.8	624.9	356.4	671	-60.9
179.8		-29.8	1114.6	186.8	-61.8	583.8	756.4	121.3
87.7		991.6	585.5	1139.6	594	390.3	230.5	15.5
-221.6		1097.9	396.7	298.9	250.3	251.1	312.5	300
-291.1		1461.1	211.8	116.9	-31.8	1066.5	-90.5	-105.4
		281.4	319.5	383.2	64.9	126.1	384	133.5
		-80.2	834.3	-3.9	2.4	263.1	-25.6	54.8
		362.8	302.7	98.3	638.9	-546.8	-244.9	-174.4
		552.2	475.8	316.3	51.2	171.7	295.6	-84.1
		-79.8	649.4	258.9	14.4	307.4	410.1	299.1
		1916.3	415.8	195.4	97.3	173.2	135	67.2
		95.2	214.2	-41.3	297	2211.6	14.5	52.7
		400.4	904.1	339.6	21.5	494.3	114.2	288.2
		150.9	181.5	413.9	161	80.5	599.9	248.9
		221.1	466.9	413.1	563.2	745.7	533.6	249
		290.8	398.3	497.2	196.2	212.3	57.9	988.4
		613.8	658.5	325.5	282.8	173.5	239.7	288.3
		76.3	638.1	547.9	943.3	-40.6	489.4	182.1
		1076	328.3	11.3	180.3	88.6	193.5	282.1
		1034.1	708.8	42.7	309.9	461.3	128.4	-13.7
		-14.9	502	26.5	260		384	508.1
		183	188.8	2220.2	1073.3		1015	138.9
		23.6	103.6	138.2	255.5		215.5	291.2
		388.5	1760.7	339.1	-10		-63.9	331.4
		312.5	490.3	790	526.6		-475.3	108.2
		-113.8	223.6	14.5			32.3	162.6
		214.7	398.8	470.4			66.8	46.4
		64	574.6	1118.7			-180	132.6
		1197.4	148.4	-85.7			19.9	313.3
		578.7	230.7	224.5			361.4	-119
		-36.5	236.7	1175.4			614	62.6
		672.8	208.2	190.2			315	754.3
		159.4	313.5	231.3			93	163.8
		1	3725.5	-320			760.8	259
		17.9	318	1072.2			131.2	-193
		-289.8	18.4	164.4			629.4	280.1
		156.1	640.7	339.7			1199.2	81.8
		1085.3	710.5	37.9			1149.2	-75.2
		238.9	104.4	168.2			919.5	112.6
		570.9	572.7	141.3			1260.7	-292.5
		232.5	336.4	7815			-96.5	427.2
		184.3	997.2	60			-133.2	96.2
		467.8	-27.9	-56.7			83.7	-136.6
		72.1	409.5	302.8			111.3	51.6
		3080.9	462.9	720.4			-80.1	-31.6
		54.9	440.3	1156.8			121.6	77.6
		114.3	396.1	118.4			10.4	825.2
		249	56.7	235.5			202	100
		1703.1	621.1	1006.1			246.7	5.2
		248.5	571.6	132.1			669.5	207.2
		50.8	622	207.3			496.1	138.4
		723.5	440.7	54.1			-106.5	243.4
		229.7	985.3	142.8			627.5	232.2
		185.6	4630.6	21.4			-68.3	-20.8
		758.4	710.1	-115.5			743.6	372.1
		1282.7	606.2	1356.4			122.4	258
		30.3	345	64.5			1815.7	-30.7
		214.5	1247.9	-73.7			140.7	9.3
		-94.6	436.3	48.2			162.6	269.5
		44.5	475.8	342.8			327.6	-41.2
		140.2	620.7	310.6			0	392.9
		145.5	432.3	73.4			13.7	-11.2
		-148.1	153.9	-7.1			713.1	9.8
		864.2	-93.3	226.4			657	199
		80.1	-346.1	142.3			1283.2	168.3
		184.7	417	236.8			-357.4	-31.4
		59.7	839.4	1080.8			1781.7	-101
		229.3	691.5	400.2			517.9	207.8
		512.7	2343.1	4595.9			1295.3	419.3
		63.6	152.8	-467.8			1054.9	6.4
		-46.9	1206.1	352.6			483.2	380.3
		855.6	130.5	958			282.4	-115.5
		111	110.5	356.2			737.6	286.7
		-374.2	895.4	342.6			460.6	136.8
		468.9	399.5	80.6			1356.8	493.4
		1346.8	259.8	21.5			490.1	117.3
		511.7	227.8	784.4			1313.1	288.7
		286.3	601.6	-8.4			-113.4	204.4
		66.9	598.1	468			77.5	265.9
		164.7	765.5	581.4			176.6	-352.6
		300	293.5	376.5			2071.2	-23.7
		774.2	498	374.7			160.7	-229.3
		35.8	601.8	1975			199.2	47.4
		404.9	378.2	230.6			672.7	301.4
		482.4	356.8	235			1609	213.4
		803.8	168.8	1857.5			414.3	272.7
		231.4	269.3	1184			-119.4	63.5
		71.8	1457.5	21.9			181.7	151.4
		-288.7	886.8	133.2			189.7	220.4
		31.9	433.3	778.7			1847.5	-105
		285.3	822.7	270.9			176.1	195.2
		-302.5	322.4	94			5631.5	531.9
		621.3	698.2	252.8			787.2	16.2
		-19.3	630.5	845.3			731.5	269.7
		620.6	258.6	343.5			675.7	6
		232.2	844.8	524.2			444.2	-162.3
		850.3	321.2	672.1			862.4	36.3
		158.9	496.5	18.7			198.7	4.3
		-39.1	415.2	353.7			824.8	-451.9
		12	-175.9	58.3			972.6	-277.1
		-18.3	939.3	71.1			316	-132.3
		96.1	576.3	352.6			2154.6	-37.6
		456.5	795.1	262.2			3960.4	112.5
		169	394	222.2			30.7	-22.9
		276.4	483.1	433.1			-39.4	352
		1298.2	483.4	1136.6			254.3	303.6
		-113.2	650.2	651.6			770.8	35.5
		775.4	729.2	-200.4			-77.2	417.6
		682	347	60.9			121.2	-134.7
		-122.4	224.6	272.6			62.5	215.4
		617.5	602.5	760.3			1267.8	413.4
		143.5	369.1	-137.6			4308.3	135.1
		276.1	276.7	243.7			1513.1	191.5
		-13.9	195.5	14.1			364.1	242
		1477.7	1152.4	425.9			258.4	27.9
		48.5	354.5	526.2			346.2	254.4
		181.8	485.6	113.7			-331.8	23
		517.3	402	-104.9			-444.5	188.5
		15	439.6	576.5			-212.5	12.1
		85.4	90.1	1927.5			585.1	311.3
		480.5	642.3	52.1			1838.5	135.6
		231.9	341.1	-34.5			49.8	93.9
		2724.7	725.9	142.8			121.6	39.9
		-72.5	-67.8	1063.5			1675.8	286.8
		2608.1	232.3	3313.5			-47.9	120
		-90.8	372.3	3532.3			424.9	0.7
		-14.2	1723.7	464.1			269.5	544.1
		176.6	264.6	161.2			2123	1185.1
		251.8	3444.5	115.9			-177.7	76.1
		1256.2	952.8	82			311.6	-57.8
		247.5	501.4	32			364.8	405.8
		360.1	-111.1	829			212.1	227.8
		367.7	155	54.9			1747.5	1415.4
		457.7	893.6	553.2			626.8	-302.6
		685.1	12.2	3292.7			1715.4	-100.6
		607.8	-295.7	-39.3			1972.3	213.5
		90.5	326.5	1150.5			-17.7	8.7
		-59.3	192	-0.6			201.1	142.8
		2765.8	76.1	106.3			74.7	71.2
		1104.6	4809.8	199			1999.1	-113
		-317.8	724.3	742.2			606.3	249
		528.6	320.7	171.8			161.3	222.5
		201.7	2689	34.1			5136.2	404.8
		259.9	344.5	-64.1			117.3	96.5
		190	334	24.5			525.5	348.7
		82.7	763.6	177.2			-164	-19.2
		372.2	229.5	661.6			191.9	231.7
		661.7	-96.6	107.1			198.9	286
		603.8	372.2	-471.7			451	108.6
		-130.9	1254.7	7.2			209.2	129.8
		1363.6	388.8	534.2			2382.6	521.5
		1100.4	3026.2	319.7			210.7	-135.2
		1023.7	670	210.9			691.9	71.7
		1532.2	905	1131.7			-235.4	98.4
		108.2	415	97.7			30.4	34
		162.5	271.9	174.3			745.9	23.9
		152.8	238.5	495.5			273.4	134
		108.1	842.8	706.7			196.8	153.5
		7.4	664.5	348.2			625	597
		1170.4	296.4	44.8			952	-122.9
		47.9	505.1	967.6			974.4	160.7
		1362.4	406.6	-100.1			530.4	35.4
		591.2	437.2	332.6			33	392.7
		11.2	448.4	10.9			133.5	305.2
		1484.3	864.8	425.5			3679.3	-57.6
		437.8	641	138.7			828.8	181.6
		1423.6	437.6	-68.4			1331.5	217.3
		256.9	637.7	-83.8			76	58.1
		-127.6	1273	-65.8			11.6	-281.5
		290.7	162.6	134.1			2197.9	-48.8
		98	146.2	243.7			741.4	429.9
		301.4	357.8	1913.1			95.2	789.3
		606.5	753.3	1897.7			312	92.4
		2264.4	492.3	92.6			713.7	233.6
		634.7	521.3	99			184.3	231.9
		757.2	60.4	180.2			385.9	204.9
		130.4	1509.4	142.1			2335.7	95.8
		164	215.4	968.2			167.6	-22.8
		391.3	437.9	-21.2			397.2	199.3
		30.6	350	84.1			543	17.4
		319	433.7	976.2			475.1	-73.2
		1597.8	122.4	354.5			998.6	-129.4
		300.3	196.1	-6.7			1821.8	-16.3
		-114.4	309.6	-204.7			232.8	98.3
		341.5	217.2	2.6			858.8	40.8
		-75.8	444.8	90.6			244	210.8
		107	173.5	-137.6			947.3	95.5
		64	2445.2	1032.8			48.5	371.3
		409.4	1475.3	311.1			-218.2	-3.2
		340.1	481.4	1402.9			13328.9	64.4
		482.4	291.9	-265.9			94.9	106.2
		718.1	411.2	96.2			180.5	442.8
		276.5	117.1	1282			1079.1	116.9
		2140	512.9	-38.9			46.1	-9.2
		215.9	942.1	672.7			253.9	-45.1
		1008.9	317.9	-38.2			665.3	205.6
		437.2	872.4	654.8			60.8	196.3
		56.2	301.5	202.4			790.2	172.1
		687.2	-59	115.8			-67.6	136
		-330.4	499.7	208.6			105.8	33.3
		4185.3	60.3	197.7			164.4	177.5
		1014.5	336.3	379.6			3347.6	214.4
		2341.6	512.6	346.6			2.5	1617.5
		88.3	464.8	700.8			8176.3	489
		10	6.7	341.2			346.4	383.9
		194.5	457.7	404.1			58.9	-145.4
		-20.1	334.5	112.1			-36.8	-8
		181.8	339.3	172.8			522.7	229.5
		136.3	300.2	207.1			257.2	845.7
		596.3	362.6	133.5			326.7	477.7
		211.1	872.5	120			156.3	134.3
		352	603.1	69.9			4275.7	252.1
		172.2	383.5	253.1			-177.3	114.9
		5190.7	708	1677			176.2	116.4
		135.6	810.6	-176.2			31.4	-271.8
		-81.8	18893.6	874.8			802.2	-41.3
		855.8	530.6	288.5			-228.4	63.3
		32.3	1336.3	288			553.4	-131.9
		1018.1	358.7	171.3			355.4	181.5
		639.3	467.1	209.3			215.7	-4.3
		669.3	124.1	337.1			1177.4	436.2
		-306.6	572.8	1572.2			-51.3	56
		559.8	7707	-29.4			101.7	38.5
		58.9	245.5	1451.7			377.2	-121.7
		56.1	926.1	365.6			-54	-6.4
		370.9	544.3	8.7			1364.8	597.1
		124.3	504.7	2324			73	319.3
		171.3	334.7	305.7			2302.5	-57.3
		1241	98.8	921.5			206.2	804.9
		142.4	403.1	-137.9			1269.7	-35.3
		-129.1	500.1	-6.8			-25.3	-339.9
		491.4	922.5	585.3			756.4	202.4
		213.9	314.7	4738.9			1419.2	-112.1
		648.1	470.8	74.7			92.5	203.5
		148	473.4	920.3			127.9	91.9
		-87.7	252.6	19.6			279.5	236.4
		185.4	427.8	2033.6			793.8	-83.1
		360.5	392.7	-89.9			1647.3	75.8
		1093.4	323.8	-21.6			130.8	514
		148.5	938.4	19.1			158.2	57
		646.6	453.1	52.9			14526.5	68.2
		59.6	836.4	223.2			213.1	10.3
		609.6	534.1	18.2			782.1	86.2
		1621.5	137.6	432.4			441.8	234.7
		1404.5	381.7	-54.3			6.8	210.4
		548.7	2153.1	2044.7			88.3	391.6
		85.8	150.2	37.5			-105.3	-189.3
		267.4	274.5	-112.1			-41.8	-176.1
		229.3	644	311.4			233	-295.3
		587.8	715	1342.6			174.1	193.1
		228.2	677.2	118.2			-156.2	-28.1
		254.2	262.2	128.5			1428	116
		-73.5	938.7	70.8			1729.8	-135
		175.5	279.1	511			-7.6	-266.7
		212.3	214.9	-242.4			240.3	-39.5
		1660.2	645.7	-357.7			215.4	-62.7
		368.8	223.1	270.4			81.3	295
		125.2	1695.2	231.2			283.1	230.7
		301.4	490.4	2.5			1985.3	208.2
		235.8	286	-302.7			225.1	407.8
		1061.3	579.2	1939.5			62	-141.6
		368.3	293	290.3			251.6	-39.7
		498.4	364.7	614.5			-83.3	185.8
		196	694.3	198			588.2	293.2
		205.8	919.3	195			-4.2	248
		28.3	293.9	148.5			261.5	419.9
		510.3	780.1	299.3			4668	465.8
		106	-303.2	507.8			1895.9	-109.3
		557.7	1087.6	7708.2			572	-9.2
		472.2	388.8	1571.7			478.4	212.1
		-497.3	3354.2	301.5			810.5	50.3
		4536.2	736.7	151.9			732.3	-21
		132.8	362.2	96.9			744.3	164.2
		587.8	-50.3	698.5			509	177.6
		591	102.6	-111.3			90.4	172
		465.8	17.6	347.6			1036.1	-252.5
		-41.4	795.9	192.5			78.8	-111.4
		192.9	778.9	3.9			306.8	333.6
		221.7	-149.4	164.5			736.7	396.9
		44.4	170.8	464.6			-14.2	-259.4
		136.7	87.6	169.5			415.6	52.4
		495	1609.6	120.3			35.5	44.9
		1350.2	6459.6	266.7			1655.5	154.8
		172.2	86.2	257.6			5176.5	51.3
		558.3	6054.1	94.4			-114	62.1
		1052.5	1439.3	-363.4			214.6	196.7
		115.1	329.9	260			-98.1	174.5
		1240.8	220.5	152.8			-218.3	520.3
		759.5	688.4	197.5			1589.2	124.8
		136	637.5	-39.7			183.9	437.8
		-39	250.6	975.2			891.1	173.4
		920.9	150.1	275.7			741.9	217.2
		660.6	78.8	1779.1			41.4	818.1
		-49.6	292.1	770.9			136.3	-425.6
		-116.7	95.9	-607.3			-72	0.7
		112.2	142	272.6			237.3	165.5
		2409.9	601.4	260.5			229.4	219.9
		956.2	1835.1	1726.8			410.5	-85.1
		240.2	25.8	-19.8			280.3	572.4
		2496.3	140.5	309.5			-60.4	-611
		17.3	24.6	147.9			193.1	-191.7
		236	26.5	162.3			-221.8	109.3
		686.3	1102.2	-25.8			126.1	-38.4
		159.8	179.9	158.1			248.5	-65.2
		346.9	455.1	527.1			-207.4	-0.4
		1047.6	707.8	255.9			-33.9	-383.5
		387.6	516	-18			465.5	997.7
		251.2	1564.8	258.1			263.6	72.5
		1468.9	596.3	-97.6			282.2	356.4
		244.3	1121.9	-243.9			48.4	-14.4
		48.4	519.8	92.5			94.4	-8.5
		-25	321.7	1040.1			-39	121.8
		288.6	833.2	272			-51.9	191.2
		-99.2	719.5	-137.7			143.9	-158
		566.4	260.5	230.1			337.2	540.9
		2498.4	714.5	430.2			4.8	36.1
		699.2	961.3	-254.2			-87.2	-16
		281.5	373.9	1777.6			138.5	397
		888.6	513.1	-66.5			-904.8	452.4
		658.8	740.5	535.8			219.3	488.9
		-12.7	680	131.5			649.7	-272
		438.1	298	-85.7			882	-99.4
		26.5	-173.6	-623.3			-25.5	243.9
		2644	525.9	607.7			297.3	171.6
		561.3	808.8	15.9			519.1	-35.5
		200.7	554.6	-48.9			129.6	-115.1
		-73.8	539.5	195.5			174.3	175.5
		1369.5	3089.4	260.8			1096.9	428.8
		568.6	182.6	538.1			2162.6	216
		1258.1	228.1	-166.5			653.9	513.3
		-48.4	64.8	577			283.1	151.6
		175.7	1131.5	671.7			32.1	351.7
		487.5	351.2	395.8			240.8	129.9
		1699.5	2476.2	184.3			683.1	26.2
		-10.7	690.3				72.9	313.8
		450.7	690.3				55.8	287.6
		384.8	110.6				165.5	210.6
		342.1	892.2				-63.4	104.1
		1219.3	5627.8				565.6	-65.4
		48	760.1				-37.4	169.9
		188.9	3324.8				-95.6	162.3
		889.2	428.4				1033.6	300.9
		-117.7	-241.4				302.5	648.4
		806.4	38.5				273.6	388.3
		582.5	191.3				13423.9	3184.1
		134.6	848.5				267.3	173.8
		496.5	314.6				-167.4	181.1
		-32	361				365.3	203.1
		1894.8	1860.3				-137.4	23.7
		809.1	1128.3				196.3	84.7
		252	-17.5				201.7	509.2
		1095.2	411.5				329.7	240.1
		-324.3	277.2				832.5	330.1
		4257.5	840.8				48.2	-185.1
		189.9	648.1				-107.1	248.7
		103.2	319.4				-80.9	-278.6
		164.2	287.8				-157.5	-211.3
		80.7	278.7				260.6	44.5
		151	774.5				80.9	43.3
		333.8	1805.4				228.7	417.4
		73.3	882				30.6	87.1
		498.4	467				3210	182.5
		713	156.9				1992	471.7
		157.2	240.1				198.4	164.9
		1020.1	631.9				397.5	261.1
		127.7	603.3				3821.6	-26.1
		29.1	588.9				36.1	-11.8
		56.2	609.5				1002.3	-85
		731.2	612				5217.3	56
		805.8	246.1				295.6	217.8
		3	156.7				-169.7	-374.7
		737.2	338.9				243.9	21.7
		747.7	10.1				61.2	-160.2
		26.1	386.2				502.6	130.1
		205.1	253.8				1130.7	9.2
		461.4	1454.6				51.4	84.9
		797.5	375				2483.2	147
		286	325.8				-131	16
		1310.6	338				208	111
		196.8	539.7				458.3	-233.7
		513.1	761.8				58.2	-21.2
		158.5	3204.3				2720.4	277.6
		238.9	143.3				-33.6	380.6
		-398.4	670.6				38.5	114.3
		2072.5	242.5				669.6	-61
		344.5	417.8				1721.5	250
		-107.5	510				-6.2	167.6
		366.1	2000.8				199.5	140.7
		-147.4	1062.4				840.5	64
		15.6	215.5					-35.1
		453.3	495.1					340.8
		1660.4	6284.2					274.1
		1016.5	386.8					-40.4
		17	108.3					649.6
		775.1	534.1					44.5
		1074.5	322.1					138.6
		350.9	594					547.4
		638.6	97.5
		1070.7	689.2
		473.7	1200.3
		-44.4	37.5
		716.3	1469.3
		210.6	698.7
		161.3	5974.5
		87.7	184
		-85.9	140.2
		1053.5	200.4
		430.6	819.4
		100.4	343.4
		677.5	277.9
		-107.6	393.6
		353.8	405.8
		291.6	460.3
		130.8	153.3
		279.4	103.2
		383.3	383.4
		530.3	480.2
		33.1	124.7
		1197.8	260
		164.1	498.2
		-75	496.7
		116.2	1088.2
		293.2	376.1
		188.1	198.8
		204.7	987.5
		285.8	769.5
		128.8	812.2
		319.8	284.3
		190.1	314.3
		-22.6	178.9
		380.2	136.8
		157.4	226.4
		410.8	449.4
		36.3	1020.1
		-200.9	318.5
		129	4308.3
		210.4	295.7
		163.6	519.8
		8.5	472.6
		239.5	2497.9
		360.5	-85.7
		677.9	2.4
		78.8	210.8
		234.5	178.2
		336	318.6
		652.3	783.5
		339.6	368
		859.7	70
		-161.6	776.3
		-139.6	35
		482.6	916.8
		543.7	530.8
		133.5	367.6
		682.8	180.5
		110.3	194.8
		12.5	110.6
		-107.8	969.3
		522.6	398.3
		5374.8	213.2
		283.6	713.2
		923.4	690.5
		755.4	265.2
		-44.7	251.1
		864	264
		565.8	138.9
		295.6	1092.1
		46.8	614.5
		1813.3	1100.4
		571.8	867.5
		247	507.3
		94.6	236.4
		470.6	273.8
		233.2	232.1
		899	303.4
		68.4	465.5
		116.9	853.2
		1006.6	481.3
		-214	269.1
		1624	574.4
		1534.7	322
		309	2468.5
		370.5	594
		326.4	503.8
		6.9	130
		-93.1	410
		0.9	222.1
		373.1	608.1
		188.2	608.3
		-36.2	295.8
		114.9	492.1
		1333.9	472.3
		537.6	-81
		254.2	533.6
		698.5	277.1
		198.8	382
		195.3	769.5
		337	279.1
		146.9	314
		-103.5	215.3
		464	1294.7
		-160.9	570.7
		1005.3	328.8
		366.7	220.9
		293.8	345.3
		1434.8	216
		1681.3	3381
		76.5	417.7
		415.8	1103.4
		125	1226.8
		510	193.8
		467.8	134.7
		589.5	348.2
		290	482.3
		85.6	808.9
		58.6	619.4
		206.9	406.6
		335.1	436.2
		611.3	675.2
		435.7	333.2
		870.2	399.5
		1072.5	402.7
		-38	434.7
		524.8	3365.6
		98.8	194.4
		267.7	88.8
		34.8	1122.3
		326.1	788.7
		36.2	714.1
		134.3	532.6
		-21.9	158.5
		267.7	390.6
		67.8	623.7
		407.5	329.2
		-85.8	257.9
		-159	654.2
		-75.9	17.5
		544.9	661.6
		144.4	668
		115.3	415.8
		379.2	114.9
		-85.7	292.2
		28.9	165.7
		136.4	428.3
		1886.2	208.8
		155.4	582.5
		1163.7	513.2
		356.9	200.3
		1992.3	323.5
		419.6	299.8
		801.8	1491.7
		416.6	189.3
		315.6	477.7
		204.6	247.9
		1358.1	653.9
		336.2	1362.1
		1640.6	379.3
		835.3	649.9
		257.8	1238.2
		209.8	528.4
		0.7	758.2
		234.9	11692.1
		462.6	495.6
		410.8	148.9
		937.8	1890.4
		389.3	867.7
		29.9	379.4
		406.7	472.4
		589.1	951.8
		37.3	98.5
		-141.1	1031.1
		256.9	1059.4
		120.3	291.7
		15.2	656.2
		435.3	215.1
		154	357.9
		914.2	67.4
		3094.9	668.3
		2169.3	684.5
		576.5	463.6
		3732.2	140.8
		314.3	46.2
		-120.7	677.2
		979.8	318.6
		730.5	446.1
		-146.6	1228.7
		91	527.6
		1064	249.4
		1198.9	464.3
		43.7	781.9
		64.4	103.6
		279.1	263
		756.2	707.1
		256.8	570.3
		998	226.4
		502.7	120.9
		-56.7	1210.8
		-99.4	218.8
		1164.1	680.2
		201.3	419.8
		1192.2	377.9
		-1.5	328.4
		1559.9	177.9
		459.6	262.6
		-356.9	1241.2
		89.8	453.5
		268.8	114.9
		4048.4	479.4
		1617.9	522
		362.5	412.7
		392	547.5
		461.6	489.5
		19.1	506.9
		-227	321
		66.2	343.2
		973.3	663
		597.3	247.8
		77.5	242.6
		-162	495.1
		362	1175.9
		-86.6	419
		92.4	500.5
		74.9	898.4
		-59	572.1
		645.5	357.6
		403.1	510.7
		275.3	577.5
		-89.8	368
		158.9	227.9
		110.9	1237.8
		568.9	185
		432.1	252.2
		790.8	291.2
		13202.5	471.7
		479.9	428.6
		1783.9	444.6
		583.6	372.6
		166.2	625.4
		1055.3	529.2
		940.2	674.9
		348.3	2455.2
		449	592.6
		54.9	1029.6
		184.5	-29.4
		377.3	435.4
		426.9	449.1
		199.4	542.1
		-1.8	371.1
		54.1	691.1
		132.8	1208.9
		593.2	488.3
		57.9	26.4
		273.5	403.1
		2263.8	779.1
		598.8	582
		-43.8	-59
		66.9	632.5
		-191.1	1768.3
		-111.2	456.7
		-276.5	1802.1
		-108.1	2031.4
		985	318.6
		329.5	784.4
		168.8	1425.9
		1295.4	334.8
		-1.8	374.6
		214.1	326.4
		-84.4	1061.4
		393.1	164.6
		209.9	470.6
		-18.2	2530
		1218.9	430.6
		1140.4	1118.6
		51.3	426.1
		-78.5	-227.3
		291.6	442
		-5.1	94.2
		234.1	735.1
		42.6	334.7
		516	118.9
		560.6	795.8
		1118.1	947.6
		-83.1	78.8
		-143.9	843.2
		55.6	447
		214	672.1
		820	244.1
		-27.1	10.2
		184.3	-203.9
		-12.3	14.5
		215.4	52.6
		228.4	154.6
		-95.8	322.8
		-37.9	523.1
		1507.5	438.2
		0.6	840.7
		306.5	351.7
		824.6	413.6
		-100.2	227.5
		285.4	-91.7
		-126	538.7
		29.9	1067.7
		141.1	610.3
		150	138
		47.9	270
			320.1
			489.2
			970.8
			217.2
			582.1
			138.7
			375.4
			566.2
			-315.2
			936.3
			543.8
			343.4
			294.7
			708.1
			286.7
			563.7
			171.8
			574.8
			450
			582.8
			398.2
			126.8
			703.1
			176.3
			507.2
			370.5
			322.7
			757.4
			1054.7
			633.2
			240.7
			336.1
			327.2
			2056.6
			513.6
			285.7
			357.7
			1589.5
			403.5
			404.2
			468.1
			175.6
			280.1
			481.1
			597.4
			263
			495.4
			478.5
			278.6
			4478.8
			2148.4
			100.2
			2120.3
			1342.3
			481
			7.5
			640.7
			341.7
			460.9
			873.4
			367.7
			557.7
			252.6
			334.6
			461.3
			152.3
			484.3
			269
			410.8
			3083
			962.2
			275.6
			1511.6
			408.3
			296.6
			713.8
			324.3
			4085.2
			990.3
			1270.7
			293.1
			384

## Sheet: Fig1B-D
				Fig. 1B, 1C, 1D (1=yes, 0= no)
				length_icu_stay	ace2pos	hypertension	diabetes	Ventilated	Hospital
				38	93.1	1	1	25	40
				23	92.6	0	1	42	43
				34	83.7	1	0	18	56
				26	81.5	1	0	26	26
				21	74.8	0	0	24	31
				21	70.1	1	1	24	39
				37	67.4	0	0	31	40
				15	66.7	0	0	14	34
				22	59.5	1	0	23	27
				24	56.2	1	0	17	41
				37	54.2	0	0	28	37
				34	54	0	0	46	53
				13	53.6	0	0	41	21
				31	53.5	1	0	49	32
				15	52.6	1	1	14	15
				10	52.1	1	0	11	15
				29	51.8	1	0	26	50
				28	50	0	0	22	29
				63	46.1	1	1	53	65
				70	45.9	0	1	56	84
				36	45	0	0	34	57
				80	44.2	0	0	82	138
				42	43.4	1	0	21	60
				67	42.4	0	1	39	142
				34	42	1	1	92	58
				31	41.7	1	0	29	47
				35	41	0	0	32	35
				12	40.3	0	0	31	15
				41	40	0	0	43	56
				23	39.2	1	0	33	34
				48	37.2	1	0	63	61
				35	36.7	0	1	50	99
				89	34.3	0	0	18	160
				74	34.2	0	0	37	89
				62	33.9	1	1	61	84
				63	33.3	1	0	68	65
				65	32.7	1	0	49	73
				44	32.5	1	1	42	54
				77	32.5	0	1	51	85
				44	30.8	1	0	27	64
				43	30.6	0	0	41	58
				13	30.5	0	0	9	18
				39	30.5	1	1	26	44
				33	30.5	1	1	33	33
				31	30.2	1	0	40	47
				44	29.6	0	1	42	92
				38	28.7	1	0	37	49
				47	28.7	1	0	30	47
				82	28.5	0	0	84	85
				66	28.4	0	0	53	73
				53	28.1	1	1	84	62
				29	26.9	1	1	39	57
				23	26.3	1	1	12	36
				30	26.1	0	1	13	52
				92	25.9	1	0	59	95
				37	25.7	0	1	75	58
				35	24.9	1	1	42	35
				27	24.8	1	1	26	41
				30	24.7	1	1	24	54
				25	24.5	1	0	20	35
				56	23.8	0	1	76	70
				33	23.6	0	1	32	34
				50	23.5	0	1	14	70
				39	22.4	0	0	25	53
				96	22.2	0	0	65	123
				67	21.7	0	1	71	83
				48	21.2	0	0	40	50
				44	21	1	1	35	53
				51	21	0	0	13	75
				56	19.2	1	0	63	56
				39	18.5	1	1	23	41
				30	18.4	1	1	29	49
				75	17.2	1	0	30	78
				77	17	0	1	30	107
				54	16.1	0	0	21	56
				49	15.8	1	0	40	53
				26	15.6	1	0	23	41
				102	13.7	0	0	21	124

## Sheet: Fig2
	Fig. 2A (left)					Fig. 2B					Fig. 2C						Fig. 2D							Fig. 2E					Fig. 2F			Fig. 2G					Fig. 2H					Fig. 2I
	mock		SARS-CoV-2			PBS	ox mtDNA	non-ox mtDNA	gDNA		PBS	CpG-B	CpG-A	3'3'-cGAMP	2'3'-cGAMP			IFNB (U/mL)							IFNλ2 (U/mL)				PBS	IFNα		PBS		IFNβ			PBS		CpG-A				LMW			HMW
	NT	ATG16L1 KD	NT	ATG16L1		1.16198	2.0876	0.724793	0.612		1.3182	0.750146	1.939	0.331795	1.33		PBS	100	200	500	1000	3000		PBS	100	200	300		0.630276	3.38482		NT	TKO	NT	TKO		NT	TKO	NT	TKO		PBS	50	100	500	50	100	500
	446	713	7717	645		0.838017	0.647107	1.03636	0.6921		0.561535	1.16325	1.86436	0.0723684	1.95		0.559929	1.25841	0.464708	1.5733	0.85659	0.449369		0.876701	2.29843	3.02428	1.43671		1.0448	4.84343		1.12894	0.421245	1.87546	0.438095		1.05947	0.67943	1.18289	2.21548		1.56737	1.67925	2.93054	1.08345	1.02564	1.45361	1.18974
	805	112	3897	582		1.12894	1.77686	0.431405	0.4536		1.12026	0.860152	1.58827	1.78436	2.94		1.69384	1.27416	0.619812	1.49735	0.65807	0.233745		1.52196	1.31479	1.99104	2.27673		1.32492	2.35558		0.871062	0.492308	2.40806	0.635897		1.10957	0.827291	1.57882	2.87169		0.432634	0.203263	0.536131	0.191214	1.64848	1.80047	0.235142
		488	2799	774		0.871062	2.40293	0.98961	0.362001		0.656	1.50029	2.19189	1.04506	0.813389		0.746233	1.01515	3.18934	1.59194	0.54588	0.224379		0.601343	2.75357	1.52816	1.45583		0.98442	3.91606		0.762989	0.666172	1.60293	0.171429		0.830957	1.2391	2.2387	1.84155		1.88458	0.35056	0.307494		0.950043	0.243755
		102	3701	688		0.690476	2.13117		0.405284		1.344	0.376712	2.917		0.290586		1.07755			1.75189				1.18332	5.05439				1.01558	2.94695		1.27071	0.974777	1.27805	0.367953			1.8194		1.87837		0.115418	0.327304	0.251507		0.953488	0.353144
				1106		1.30952			0.966835		1	0.055417	1.88467		0.444979		0.0614965			2.53226				0.538488	2.9927					2.415		0.966303	1.35905	2.26859	0.191395			0.723133		0.932285		1.07343
				1535		0.502					1	0.241594	2.65968		0.747895		0.922448							1.27819	1.84639					1.16176		1.16198	0.922213	1.11736	0.477745			0.457465		1.4318		0.73667
				1516		1.498					0.38365		2.22279		1.05379															1.53953		0.838017	1.07779	0.599174	0.317507							1.1899
				2433		0.991568					1.61635		1.61849		1.47615															2.72514			1.16659		0.55638
						1.00843					0.542784				1.49678																		0.833406		0.959102
											0.969072				1.03803																				1.39214
	Fig. 2A (right)										1.48814				2.75717																				0.375301
	mock		SARS-CoV-2								0.226				2.11395
	NT	ATG16L1 KD	NT	ATG16L1							0.944				2.04421
	0.71303	2.01555	12.3373	1.82332							1.83				1.93338
	1.28697	0.316608	6.23022	1.64523							0.475105
		1.3795	4.47482	2.18799							0.549791
		0.288339	5.91687	1.94488							1.97511
				3.1265							1.07343
				4.33922							0.73667
				4.28551							1.1899
				6.87774							0.479858
											1.37915
											1.14099
[truncated: 7 more columns]

## Sheet: Fig3A
	Fig. 3A
	ACE2+	ACE2-	isotype
	FL3-A :: APC-A	FL3-A :: APC-A	FL3-A :: APC-A
	2386.7	846.4	299.1
	2021.3	1221.7	310.2
	1429.4	1221.2	909.5
	3139.7	703.2	338.3
	19337.7	1318	665.4
	1725.3	654.2	135.5
	2417.5	1304.7	970.3
	1292.2	933.5	265
	5597.2	1124.3	692.1
	7141.2	1000.5	477.5
	3460.8	1485.6	694.1
	2123.7	628.2	407.7
	1376.4	547.9	525.3
	1872.4	945.8	303.9
	4369.9	1188.1	1064.4
	1877.8	1329.3	599.4
	1180.3	1456.2	892.5
	1358.3	1650.1	535.3
	1532.7	368.2	1080.6
	1835.3	1216.2	733.6
	2194.7	704.2	711.5
	5934.3	1475.3	547.3
	9208.9	957.4	299.6
	6141.3	754.4	1523.7
	1648.2	760	1997.2
	9276.1	687.3	892.4
	2936.3	562.8	440
	2173.3	1011.5	1016.1
	941.5	1078.7	703.4
	1744.1	1089.2	938.5
	1684.8	1209.2	407.4
	7614.3	496.1	2367.2
	1611.1	948.4	290.1
	2197	6056.1	968.4
	6052.5	737.4	866.7
	2048.1	-73.7	647
	1636.2	628.6	384
	5804.2	419.9	898.4
	1462.3	551.3	1117
	2267	367.1	689.8
	1117.8	467.3	880.9
	2689	1909.3	945.9
	2772	1059.8	565.1
	1060.6	298.7	255.4
	6249.3	1006.7	786.1
	6301.2	1500.4	881.8
	3176.2	953.7	557.4
	1536.8	571.6	116.8
	1697.6	1742.2	660
	1672	846.7	753.6
	9718	556.8	396.9
	1077	1136.5	715.1
	3311.5	774.6	595.5
	1947	1244.1	860.8
	2959.2	1133.4	957.1
	4670.1	595.1	838.4
	2059.8	711.5	1070.1
	891	560.1	591.4
	1380.7	160.2	613.5
	2238.3	521.6	594.7
	2743.5	1585.4	645.8
	2080.5	1015.2	705
	3722.6	1121.7	386.3
	2307	813.5	517.9
	1842	1156.8	773.5
	3468	234.7	350
	3350.5	1246	503.6
	1134.8	865.3	177.8
	5059.2	664	122.7
	1083.5	651.8	732.8
	3772.2	1530.8	747.1
	734.1	603.2	258.7
	1828.5	328.6	906.8
	2523.6	1941.4	536.8
	2614.3	282.6	720.1
	2953.5	699.7	690.9
	2132.6	8973.6	834.6
	1564	737.4	631.7
	1011.1	384.7	225
	1830.7	592.8	3577.4
	2453.7	1400	10518.9
	1558	1773.9	455.1
	7024.4	61	801.5
	887.2	295.3	1453.8
	3823.1	1214.1	906.6
	2942.5	620.1	616.9
	1605	776.1	659.2
	2653.9	-57.2	891.7
	1836.6	1216.2	4876.8
	6380.6	1610.5	1144.5
	3318.5	411.1	1162.8
	1507.6	1068.5	599
	5351	485.5	621.1
	1428.3	575.5	764.5
	2635.2	1339.9	652.4
	3613.9	904.7	725.4
	3245.9	246.2	356.1
	2682.9	753.3	398
	2409.4	1208.3	433.3
	2750.7	1098.3	328.1
	3911.6	567.5	606.9
	2615.8	1072.3	309.1
	2153.5	954.3	534.6
	1361.5	1029.5	413.1
	2167	727.4	256.3
	3585.4	1022.3	935.3
	3182.3	437.1	511.2
	1279.2	1125.5	561.1
	3608.5	1216.6	1095.4
	3492.9	964.5	1194.5
	1184.8	1082.2	361.8
	3510.1	1015.6	1280.4
	797.7	1056.7	307.2
	1426.7	1134	945.2
	3176.6	1652	635.5
	2443.7	608.3	314.6
	1379.7	-80.1	431.3
	5806.8	123.6	450.7
	4384.4	842.3	473.3
	3089	1219.9	385.7
	2353.9	616.7	933.9
	1406.3	1052.5	614.4
	2303.6	568.5	549.9
	2744.1	824.8	555.7
	1269.8	1224.4	479
	1099.9	1013.2	641.8
	2764.6	561.3	836.3
	2945.5	946.7	636.7
	1988.2	1249.5	1499
	1435.7	2733.6	900.5
	1962.4	653.2	776.6
	1184.3	4297.4	785.2
	3219	796.3	502.1
	2520.8	850.8	310.6
	998.6	831.1	430.7
	1570.3	673.1	1032.5
	2146.3	101.7	611.8
	1575.7	301.9	540.6
	2080.3	491	806.3
	3203.9	928.1	933.8
	4565.1	75.6	537.5
	3549.6	110.8	354
	2521	1481.3	563.9
	3173.8	1087.9	1067.9
	2734	284.4	1077.2
	2385.9	661.6	499.4
	2169.5	983.2	287.6
	1591.5	619.8	803
	3266.1	660.8	588.6
	3491.3	898	701.1
	2441.5	1148.1	544.8
	1860.8	419	1246.3
	976.4	861.8	826.3
	3490.4	844.2	689.9
	1018.8	582.5	504.7
	15734.3	1091.5	839.7
	874	824.2	513
	1171.3	284.5	575.6
	2508.7	664.3	321.7
	4151.4	686.6	580.7
	2878.6	1966.7	503.8
	682.5	731	1426.7
	3132.8	312.4	472.9
	1909.7	1801.2	779.9
	2398.4	592.3	813.2
	9192.9	1488.7	320.6
	2517.3	497.5	995
	1581.3	774.6	-147.7
	1613.4	804.9	263.4
	5156	666.3	296.4
	1701.8	1335.7	837.1
	2096.4	609.6	847.4
	2923.1	974.2	248.6
	448.4	670.7	647.7
	2698.8	523.8	601.8
	1995.8	397.3	772.5
	1573.4	797.3	824.3
	4953.6	974.3	782.5
	1132.2	724.8	534.9
	4189.5	634.6	994.5
	6472.9	964.1	452.8
	2933.8	816.3	531.1
	1808.6	795.4	789.8
	3602.1	1023.5	336.7
	2288.4	1055.6	654.8
	3130.4	871.4	715.4
	4076.2	1025.5	624.6
	2703.9	852	522.3
	1873.3	1214.4	592.7
	2735.4	738.2	350.4
	1809.8	658	770.7
	8283.2	755.5	571.3
	1536.8	382	689.8
	4357.9	1668.6	480
	3608.7	416.2	773.9
	1912.5	1099	520.2
	4577.5	728.3	518.7
	2948	3352.4	803.1
	3568.6	957.8	374.8
	2610.5	652.3	1228.2
	4172.5	1336.7	352.2
	5895.2	560.9	499.9
	2019.5	522.2	647.4
	1512.7	719.5	825
	2002.8	2346.6	2560.3
	2015.1	133.4	970.8
	1808	924	890.2
	6770.8	55.6	564.7
	5429.2	1044.8	669.7
	3193.5	774.2	419
	1605.6	1139.6	277.2
	4707	841.1	665.3
	3074.3	719.9	469.9
	2057.1	590.5	800.2
	2153.8	506.4	396
	1426	938.6	2927.5
	2104.6	1551.1	512.9
	1494.2	451.6	517.8
	3425.4	2853.9	1065.1
	2654.5	979.2	919.6
	1861.1	839.6	485.1
	4664.9	671.5	373.4
	1201.4	4167.5	566.6
	5325.5	709.1	346.6
	1089.3	560.4	357.2
	3129.6	684.8	295
	1428.4	857.8	748.4
	5873	415.1	426.8
	2190.2	519.1	575.3
	973.2	1011.8	338.8
	4520.4	1194.4	790.7
	4254	2689.6	506.9
	1340	1437	274
	4766.3	403.7	-18.7
	2297.5	969.4	807.7
	8452.7	1842.7	449.5
	1595.5	391	216.2
	4882.6	584.3	779.4
	3992.3	649.8	443.8
	4385.2	1071.3	2253.7
	1330.5	1381.9	505.5
	1263.1	927.8	964.8
	3074.1	1230.7	471.8
	3263.9	273.1	789.2
	3961	393.7	860.1
	2077.9	549.4	814.5
	1818.5	263.5	640.3
	2499.5	349.6	497.9
	1893.9	351	715.3
	3076.4	835.3	1123.5
	2651.1	796.9	351.8
	1643.7	485.8	1056.7
	3064.7	1327	866.7
	1962	1089.4	893.3
	2332.8	673.4	762.7
	8666.7	729.1	356.9
	3710	1031.8	930.2
	1605.4	857.1	570.4
	1546.3	615.1	751.2
	3019.1	717.8	631.5
	591.6	977.4	267.3
	3001.1	719	465.1
	2375.4	333.5	360.6
	1273.7	1113.9	415.4
	6291.6	1376.5	889.6
	1977.2	387.8	407.4
	2644	1016.5	1496.8
	7490.5	992.3	660.4
	1226	232	237.7
	3657.3	880.6	622.9
	4640.3	940.6	550.4
	3356.2	387.7	9906.3
	1478.1	907.3	678.9
	2688.5	650.8	374.1
	4288.9	765.3	1340.8
	1437.3	708.7	449.4
	1901.7	145.6	669.6
	2496.1	841.9	923.9
	1899	733.8	536.1
	1832.2	644.6	975.2
	2548.2	894.8	670.7
	5462.2	848.4	451.9
	5211.1	182.2	190.9
	2581.7	420.6	390.5
	1909.4	579.8	981.5
	3185.6	378.4	482.2
	3359.1	1419.2	987.7
	2950.3	828.1	317
	2034	921.7	793.7
	1702.4	754.8	53.6
	3751.5	742.2	618.7
	1920.4	557	1173.9
	2526.2	289.3	1082.9
	2289	1217.8	353.9
	1905.9	280	668.1
	2481.4	729.6	972.4
	5300.4	1450.5	830.7
	3843.3	177.3	501.5
	1135.6	976.3	660.8
	1382.6	625.5	174.8
	1222.4	518.9	711.6
	3967.8	697.1	970.6
	2037.1	888.8	602.7
	2183.9	1716.4	441.7
	3790.9	571	542.5
	1903	161	564.3
	1398.9	731.6	547.3
	7310.3	588.9	631.8
	2977.5	590.3	504.8
	1882.6	1028.4	524.3
	3247.8	462.3	841.7
	973.3	216.9	407
	9441.1	162.8	371.7
	4013.6	1208.3	572.4
	3284.5	556.9	527
	6160.9	686.2	464.3
	8727.6	762.6	428.9
	13310.3	654.9	551.7
	5987.6	683.9	617.2
	2154.1	708.2	1249.2
	2143.9	4332.1	671
	1794.1	1020.4	199.2
	4385.8	1197.8	756
	2850.6	1782	412.6
	1542.8	669.4	589.3
	1360.6	1047.8	384.7
	6490.4	174.8	907.2
	3460.4	873.6	610.9
	5859.6	872.1	477.1
	6881.6	1397.8	1234.8
	3453.4	956.2	847.2
	2572.1	1063.1	673.3
	1222.5	878.4	869.8
	1802	611.5	1036.3
	6767.2	385.2	376.7
	3346.3	477.8	402.9
	918.6	686.4	1171.9
	959.5	1197.1	510.3
	2440.6	826.7	931.5
	1631.8	459.8	681.3
	1831.1	636.2	921
	3581.1	680.3	748.5
	1765.1	186.2	652.5
	2019.6	1079.6	763.6
	4079	1095.7	850.6
	1485.6	1508.3	822.6
	5661.2	872.1	636.9
	2813.9	1052.2	683.1
	2647.6	1082.1	825.1
	2513.3	351.8	533.4
	4466.3	699.7	1387.4
	2197.2	245	344.3
	1861.4	1500.6	675.7
	734.9	371.7	767.8
	1451.6	1287.3	1363.6
	5732.8	1254.8	1011.8
	2661.9	1156.1	270.4
	3071.3	386.8	625.2
	4035.1	1216.6	6991.2
	12756.1	152.1	757.5
	3634	1041.9	693.3
	1972.6	575.7	1640.7
	3427.3	644	848.7
	1717.1	815.6	576.4
	1618.4	662	1574.4
	2148.1	1377.1	862.9
	2638.8	914.8	620.2
	902.4	1054.1	423.8
	2263	874.2	1072.1
	728.6	909.6	39.3
	14072.9	666.9	789
	1947.6	700.7	283.4
	1266.4	453	521.5
	2921.1	1088.1	540.2
	4483.5	405.8	657.5
	1618.4	818.3	590.1
	2217.1	979.3	894.6
	1141.6	250.6	656.3
	2760.6	353.6	853.8
	1138	482	623.2
	2269	595.5	743.7
	1539	842.2	311.2
	3188.6	939	863.9
	2962.3	591.8	1038.4
	1864.5	988.3	473.5
	4743.9	612.5	611.9
	2953.9	1775.3	720.8
	3046.5	635.7	541.6
	1163.4	706.6	759
	1975.3	1380.3	269.4
	3304.2	754.2	280.8
	2364.2	1026.4	1090
	3002.9	230.7	618.2
	7103.4	1147.6	654.9
	505.1	685.8	789.8
	1311.5	719.7	1264.9
	1237	1095.7	1234.7
	6157.2	590.9	785.1
	2165	769.8	822.2
	2470.7	617.4	811.2
	1391.1	1088.8	287.9
	2800.2	852.4	709.6
	2765.4	248.8	671.9
	2610.3	1300.2	466.1
	4636.6	863.5	673.1
	6406.8	928	467.7
	1942.7	895.3	356
	1282.8	150.2	412.8
	4041.2	813.1	510.7
	2513.8	1054	1067.7
	4917.5	2384.7	517
	2167	791.4	806.6
	1007.1	296.9	558.3
	1787	248.1	535.2
	2353.5	1086.2	216.7
	2622.2	350.6	522.4
	4101.3	593.3	365
	11173.9	919.5	17.9
	4221.7	1381.8	738.4
	2515.9	846.6	1033.2
	3630.2	803.7	1407.5
	4712.2	1009.5	436.3
	2180.4	318.8	389.6
	2870.6	1038.7	675.6
	2889	1617.1	340.3
	3462.4	1563.4	650.3
	2142.5	1156.7	513.7
	3613.2	461.2	1154.7
	1082.2	566.5	786.5
	3340.7	1283.3	493.1
	1103.4	631.6	276.6
	1492.5	1402.8	418.8
	4536.8	1080.3	323.2
	4323.2	1895.1	870.3
	1236.8	879	606.4
	3083.9	610.2	305.9
	1673.2	939.2	721.8
	2279.1	330.7	935.4
	1231.3	1235	174.6
	6405.5	4403.4	697.8
	2045.7	1193.5	317
	1250	699.9	470.4
	1385.1	1085.1	879.5
	2808.2	1109.5	387.4
	2313.7	759.1	507.1
	3385.2	1550	1323
	1436.6	898.5	431.9
	3110.8	633.9	481.7
	1522.3	3342.7	766
	7568.6	696.5	826.8
	1133.2	1048.7	1432.1
	931.8	667.7	632.3
	2821.1	1341.4	819.9
	3230.1	1317.3	854.3
	1382.3	1189.9	280.3
	2037.1	1465.1	657
	1920.8	2945.8	769
	711.9	291.4	1191.2
	1660.8	691.7	472.7
	6286.7	924.3	859.6
	1916.6	1247.2	524.3
	1338.3	383.2	769.6
	5340.1	854.5	766.3
	3686.2	1128	442.7
	7409	-294.7	350.3
	2039.6	2064.3	819.2
	1911.8	835.1	371.4
	2018.4	316.3	636
	4850.9	560.8	875.6
	1641.6	974.1	138.6
	3085.2	1302.8	615.9
	1715.3	943.8	611.1
	3428.9	558	729.7
	1999.3	448.3	518
	6513.7	1336.6	674.3
	2406.6	783.8	291.4
	1506.1	7219.8	486.7
	1254.7	1287.6	365.7
	2889.8	1534.1	331.1
	4340.8	778.8	750.6
	1808.9	853.3	2376.2
	1020.8	490.6	1334.3
	525.5	517.6	521.9
	1073.4	1146	399.4
	877.6	1495.1	612.9
	3288.8	620.5	546.5
	2396.8	1176.8	1343.2
	1655.6	393.8	672.5
	3838.9	1631.8	488.6
	1612.5	790.8	1030.6
	4493.5	1674.6	331.1
	1103.1	754.6	513.8
	5220.6	287.8	483.8
	5923.8	1040.1	1295.6
	3222	291.8	172.3
	1507.4	1013.6	371
	3745.2	2852	162.2
	2370.8	1784.6	422.5
	1678.2	679.3	488
	2368.2	338.6	684.6
	2696.1	5796.8	1524.1
	1623.3	511	322.3
	2463.6	842.8	419.2
	2164.8	1387.1	258.2
	1354.5	733.9	363.9
	1153.3	816.3	1002.7
	572.8	794.3	898.4
	9743.5	1756.3	804.3
	2778.4	4859.3	900.7
	4160.2	1512.1	598.6
	1990.1	1070	754.9
	1987.7	439.5	1264.8
	1884.7	615.3	893
	1905.6	327.8	629
	1314.8	810.8	1819.3
	1424.6	419.6	174.1
	1072.5	1490.9	688.1
	1005.9	1297.8	729.1
	1474.5	649.5	418.8
	2133.1	1242.5	976.1
	651.4	734.3	506.2
	6386.4	808.3	819.7
	3472.5	742.5	768.4
	1600.2	456.8	1532.1
	4425.5	1070.6	872.5
	1272.5	485.7	778.9
	2058.7	-160.2	349.3
	1751.5	-457.4	787.3
	1287.9	454.3	579
	2024.1	797.1	483.5
	2569.9	638.3	1075.5
	1730.4	677.7	245.9
	1439.5	817.8	660.7
	2673.7	860	350.6
	1647.9	708.9	1147.3
	2186.2	602	666.3
	4291.2	630.5	235.1
	1551.9	692.8	1221.4
	1410.6	876.8	367.5
	2226.9	1308.3	377.4
	841.7	686.1	600.7
	1656	967.8	209.5
	7474.3	800	1423.4
	2787.2	778.8	666
	1886.3	580.2	716
	2428.7	1516.6	460.5
	1340.5	970.3	289.5
	1663.8	1059.9	622.1
	3543.2	700.9	1007.9
	4683.5	858.4	946.3
	8102.8	6529.5	808.8
	1457.6	1532	367.1
	4165.9	1241.3	600.4
	2154	1081.3	572.1
	6597.1	263.1	821.5
	2356.2	966.1	161.7
	3649.4	186.1	87.2
	531.5	227.4	502.5
	2829.2	325.1	687.5
	745.5	906.3	1110.5
	2107.7	1195.8	1232.3
	1205	1620.2	596.1
	6228.3	890.3	936.9
	3347.7	1569	729.1
	2586	1123.8	541
	1215.8	1047.6	584.6
	2965.4	862.4	361.1
	2500.6	971.1	698
	6841.9	1219.5	498.3
	4716.7	453.6	320.2
	1847.2	530.8	587.9
	2772.7	1466.1	716.5
	5182.7	-32.2	1464
	4125.5	2449.5	425.3
	3899.4	1717.8	411.3
	1242.6	463.8	470.6
	1746.3	825.2	927.3
	3616.3	1027.6	500.9
	1453.1	367.9	717.5
	2316.2	702.4	576.2
	2004	807.5	1178.8
	2503.1	805.3	1452.5
	1975.5	766.6	495.5
	1538	938.3	617.5
	3144.3	1161.3	358.1
	2929.3	809.3	592.2
	1786.8	1350.6	1054.3
	4206.3	2660.1	1018.8
	1240.5	441	487.1
	2252.1	903.8	648.9
	1407.1	621.4	711.6
	1165.8	336.2	518.5
	3724.2	945.8	845.6
	4256	796.8	392.6
	1908	858	401.3
	9056.4	741.8	802
	1917.3	809.8	753
	827.2	1038.5	886
	1459.5	227.4	501.5
	1431.5	1694.1	649.5
	1731.1	1254.9	986.5
	4690.4	3553.9	252.1
	4716.9	536.4	335.1
	2538.3	947	809.2
	1547.5	797	707.4
	5447.5	1026.3	280.8
	4918.4	1014.8	1176.3
	2662	714.5	274.5
	1735	457.5	733.1
	1190.5	485.1	421.4
	1336.6	951.8	940.6
	1772.8	287.6	104.5
	2191.6	825.7	601
	26636.8	878.6	600
	6785.3	1212.5	765.5
	1466.7	849.6	886.1
	2896.3	835.8	1072.8
	2517.7	988.1	519.2
	6821.9	518.3	390.1
	2491.5	606.6	1042
	1073.6	1294.8	966.5
	1155.5	8.8	613
	1366.5	809.3	938.8
	1472	1014.8	453.1
	1490.6	995.6	969.9
	2706.1	186.8	609.3
	7798.7	856	602.4
	1402.4	797.8	320.1
	2947.2	1206.4	532.3
	3356.4	1169.2	907.5
	2304.7	342.8	501
	2846.4	1546.6	1179.5
	1691.3	682.2	972.2
	2546.1	4019.8	1121.7
	6485.2	1184.8	823.8
	1741.4	334	1057.7
	2189.1	871.6	620.7
	3086.1	992.8	645.3
	3107.9	832.7	649
	2243.8	390.5	824.7
	3751.4	974.9	564
	2246.4	1153.8	743.5
	1995.6	957.2	815
	891.6	809.6	32.5
	3399.6	1211.8	1039.1
	2073.9	472.3	204.3
	745.9	1283.6	507.3
	1483.5	1005.1	479.4
	1793.4	-164.4	437.3
	2307.4	321.6	372.8
	2626.5	768.8	882.3
	1209	846.7	773
	1962.9	679.3	1141.3
	5825.1	460.6	1147
	8931.5	1094.3	529.7
	2101.6	699.7	848.8
	2538.7	460.2	670.3
	2409.9	267.6	879
	1782.5	924.8	616
	1846.6	4575.3	427.8
	2188.3	988.1	1149.6
	2973.5	1156.6	695.9
	1110.1	186.3	1012.6
	7327.2	449	989.3
	3503.3	646.8	601.5
	2142.4	723.2	515.3
	7889.4	949.1	448.2
	2158.1	903.8	449.5
	6511.6	1672.3	775.6
	2252.2	637.5	911.4
	1953.4	2689.7	415.7
	1282.9	719.3	376.6
	9812.9	1148.5	-34.1
	5125.5	807.3	1646
	3424.6	369	677.8
	3732.9	653.1	547.4
	1785.6	494.3	446.1
	6625	834.8	271
	1641.8	712.8	228.5
	5935.6	1134.1	873
	977.5	2096	1701.6
	3330.3	786.3	648.6
	1788.4	318.1	322.8
	5024.8	1103.5	738.8
	8022.8	805.6	1063.4
	2363.6	291.1	685.8
	3004.8	591.8	179.8
	2273.3	1087.2	6227.8
	1399.8	996.5	728.5
	2196.4	826.3	930.5
	2609.1	758.9	896.4
	6886.3	414.9	374.2
	2063.1	885.9	949
	2158.6	1252.7	764.4
	1159.4	823.7	728.8
	3950.6	840.3	625.5
	1584.6	988.6	274.9
	2266.1	1142.8	759.5
	1024.6	360.1	495.5
	11004.9	1014.3	491
	1435.8	647.8	1180
	1519.3	815.7	687.1
	15519.3	1325.7	542.3
	2029.1	842.3	23.1
	1566.8	756.9	551.9
	1388.1	973.1	319.3
	1510.6	279.4	937.9
	5694.8	789.4	582.6
	3104.1	644.4	313.8
	5478.6	1001.2	263.4
	6005.1	752.5	915
	2275.5	732.8	474.8
	2407.9	735.6	438.9
	3954.7	919.3	494.7
	1493.3	736.8	952
	1814.1	1289.8	689
	2962.1	504.6	459.8
	3765	618.1	522.8
	4486.9	411.1	60.3
	2495.2	363.8	995.8
	3675.8	964.3	651.3
	3044.8	625.9	623.3
	2544.8	977.7	215
	1593.4	1042.6	555.9
	2785.8	275.8	146
	1919.3	611.8	441.4
	3753.8	809.8	619
	2080.6	779.5	590.7
	1460.5	-140.4	1112.9
	1690.7	668.3	9172.7
	2617.5	653.7	527
	1556.5	56.8	1231.1
	3236.6	664	1052
	1344.8	1064.8	-16
	3356.9	356.5	757
	3528.7	675.9	656.6
	3241	1188.4	757.9
	1264.2	148.9	692.1
	3222.7	734.7	725.8
	1532.5	1062.7	990.8
	1627	705.9	797.3
	2955.8	754.6	540
	1687.1	981.7	1221.1
	3188.3	945.4	392.9
	4015.6	917.5	1021.1
	3730.1	881.9	562
	7941.5	840.9	706.4
	2451.9	1032	698
	2000.2	614.6	926.2
	2026.9	1145.8	1321
	1986.3	82.3	964
	4137.6	791.8	761.5
	761.8	7621.6	341.5
	1793.6	908.3	915.6
	3048	1237.6	876.4
	4354.6	1204.3	1199.3
	3113.8	1604.2	986.9
	7101	1001.3	1033.3
	5078.1	2033.3	579.6
	1920.9	574.4	789.9
	697.3	382.4	613.1
	4888.9	601.4	330.5
	2932.1	937.4	182
	2232.1	1438	948.4
	3366	828.6	624.2
	1748.4	96.2	848.6
	5616.2	586	594.4
	1356.4	1440.4	597.8
	3071.8	402.5	701.2
	1650.6	871.3	1029.8
	2516.3	-70	337.6
	7703.2	1893.3	855
	1388.9	741.4	740.1
	1907.4	912.6	1100.6
	1647.3	1682.8	586.1
	1713.3	729.7	918.2
	3785.9	980.8	361.7
	2944.7	305.7	1207.4
	5615.1	1504.7	339.2
	730	1547.8	1024.5
	3074.8	431.6	332.5
	1292.7	-85.7	154.6
	884.3	1457.3	242.2
	2089.8	911.6	174.3
	4528.4	-687.8	724.8
	407.4	542.5	948.5
	2607.2	1176.6	428.9
	6088.3	664.1	371.5
	1719.8	1591.1	163.2
	964.9	773.7	307
	2135.6	1619.7	797.2
	1636.7	859.1	384.5
	2085.6	1224.9	545.3
	1067	708.4	498.1
	2962.8	752.2	447.3
	4429.4	1309.3	899.8
	4370.2	1108.7	454.2
	2646.2	963.1	2779.7
	1620.6	1316.4	593.6
	1516.7	386.1	1452
	4933.8	1416.5	660.9
	4314.3	748.3	664.3
	2941.4	1012.3	392.4
	4288.6	853.5	419.3
	3857.4	1296.8	654.9
	4389.6	238.2	276.6
	2543.5	618.2	472
	6205	936.3	610.3
	3583.4	10932.5	1590.8
	776	280.6	715
	2843.1	652.8	823.9
	2895.7	664.9	454.5
	1508.3	344.7	550.4
	2823.2	879.5	890.2
	10529.9	567.6	799.3
	10183.2	1142.3	751.6
	2457.6	464.6	500.5
	3108	1157.6	546
	643.9	901.4	561.7
	4318.7	718.3	746
	2511.8	550.7	433.6
	2501.4	1475.9	1219.9
	1896.9	1548.2	858.6
	2168	604.8	524.2
	2413.1	2090.2	1019.5
	529.4	1532.2	823.3
	2555.5	205.7	728.6
	7161.2	1075	185.9
	1819.2	834.6	1408.5
	11760.6	1289.1	261.1
	2271.5	691.5	840.4
	2040.7	595.6	610.6
	3862.5	1198.4	184.2
	4167.2	468.4	8399.1
	1083.2	378.6	770.3
	2049.6	1263.3	316.7
	2488.4	1203.8	538.7
	4732.5	528.3	811.6
	1676.5	439.4	580
	1674	1162.3	753.5
	3688.9	906.3	653.2
	1325.7	1290.4	272.1
	1688.6	1118.2	4445.7
	4696.8	789.2	744.6
	926.2	1040.7	287.7
	15249.9	1016.8	785.9
	826.5	507.9	885.8
	1479.1	981	210.4
	1923.1	55.2	222.8
	8657.7	972.1	621.7
	2591.1	903.3	483
	3422.9	970.8	494.8
	3170	874.9	767.2
	1829.1	736.3	648.3
	3135.7	949.8	148.7
	2360.6	945.6	369.6
	2269.5	684.6	438.5
	1079.9	955.4	628
	3870	1091.5	617.6
	5112	1020.5	1086.9
	2260.4	690.3	658.5
	3661.3	923.3	797
	1500	883.1	1008.6
	2863.1	319.3	567.8
	1436.7	952.2	279.6
	2423.4	739.4	977.3
	4967	617.2	416.7
	1160	713.4	522.5
	6567.3	1406.7	427.9
	2956.5	1397	643.4
	1599.5	966.3	387.9
	2833	2067	461.8
	2698.5	759.6	697.4
	2348.5	359.1	763.4
	2088.1	806.5	1506.3
	1438	1223.8	15682.3
	8992.6	646.4	458.9
	3939.1	1215.1	599.8
	2204.5	751.1	1103.5
	1514.4	313.2	1070.4
	3607.1	459	154.6
	2883.8	572.4	519.2
	4897.4	686.2	1658.2
	1251.4	717.8	607
	2393.6	1581.1	541.6
	5510.2	1040.7	426
	2376.7	1202	467.9
	10077.5	-227.8	783.6
	2164	6768.3	480.2
	6060.3	-59.2	464.5
	4013.5	988.2	3965.5
	1431.4	792.8	1043.2
	1639	861.4	883.1
	5046.9	805.1	735.9
	3452.7	317.8	973
	1734.5	950.2	600.9
	1765.9	1592.5	630.6
	3422.6	587.8	593.7
	2769.1	1028.5	1072.2
	2506.1	639	960.6
	2356.8	1654.8	789.5
	2437.8	1090.1	563.4
	2671.5	538.6	731.8
	1665.8	267.8	651.1
	725	880.6	410.5
	3139.2	1041.2	583.4
	4929.5	2928.9	631.7
	2194.2	356.8	490.2
	1314	403.4	1196.5
	4396.8	1086	620
	3870.9	697.3	759.2
	3579	1234.9	892
	1403.8	1168	288.8
	2953.9	1845.3	316.4
	1179.3	90.9	771.1
	2580	584.3	862
	3804.3	639.6	204.7
	4904	899.7	2610.2
	20975	1116.9	887.1
	1775	836.7	666.7
	10323.1	292.2	511.5
	1710	1131	649.8
	1502.3	485.7	471.9
	5086.4	957.6	662.4
	1959.3	706.9	952.1
	2272	459.8	992
	1057.2	673.8	1007.2
	1815.3	1154.6	440.1
	3032.8	1109.7	661.8
	2727.5	794.7	562
	1915.5	321.1	556.7
	3249.9	186.5	534.9
	1704	994.5	416.4
	1194.9	638.9	868.6
	4150.6	1417.3	648.8
	978.9	1062.3	440.4
	4950.7	423.3	709.4
	828.4	605.4	921.2
	2777.8	877.1	511.9
	1431.2	708.3	147
	3321.4	1026.8	1498.7
	1552.1	773.5	382.2
	4490.8	973.3	952.7
	3127.9	623.4	338.6
	2265.9	610.3	821.8
	1578	322.2	877.7
	4480.3	661.9	404.5
	1541	772.9	399.1
	4503	662.8	615.8
	3835.8	792.3	670.1
	1255.4	1892.6	502.4
	2377.9	1044.7	738.2
	3005.8	545.9	1123.4
	1437	1103.1	2040.9
	2018.8	619.4	241.8
	4642.8	2399	776.4
	2054.9	1052.2	783
	1940.3	941.4	977
	1702	450.9	-8.5
	2953.3	1032.4	590.1
	1484.9	1046.2	718.3
	2184.3	464.3	245.7
	729.4	685.5	296.5
	3091.9	326.5	796.1
	6968.9	1270.3	425
	4560.7	783.1	1019.3
	2456.3	710.9	733.8
	2992.2	673.1	728.1
	2538.2	785.5	686.4
	3499.8	467.3	931.4
	4234.4	524.4	873.3
	2175.3	597.6	742.5
	2103.4	663.6	-89
	974.5	1016.3	-80.4
	3651.9	1267.6	276.9
	2523	667.7	626.7
	4595.8	591.8	663.2
	1183.4	326.8	529
	1152.8	1899.1	980.5
	1839.8	749.9	412.2
	2085.9	847.7	608.7
	774.2	1080.3	246.3
	2558.4	1066.3	1221.5
	2552.8	703.5	393.5
	3450.8	587.3	905.8
	4290.8	718.9	635.9
	5103.7	948.6	774
	2023.3	747.4	1273.9
	963.8	629.5	776.7
	1663.4	7437.3	267.8
	1964.4	368.2	1376.5
	8757.3	881.3	362.6
	1282.4	881.1	786.7
	2035.4	641.4	889.7
	3545.3	880.8	834
	7230.8	599.2	594.7
	1500.8	533.8	536.6
	1395.4	1115	811.5
	1452.9	523.4	997.8
	1543.7	1151.6	497.6
	2006.4	1191.1	444.8
	2352.2	753.1	1174.7
	3103.2	630.2	246.1
	2513.2	200.7	1011.5
	2265.5	369.8	806.6
	5529.8	990.9	430.9
	1069.9	362.9	802
	7522.4	609.1	706.1
	1484.2	470.3	785
	2679.4	1171.1	690.6
	1275.6	141.2	809.7
	2449.8	1460.2	749.3
	11478.9	586.9	548.7
	1683.9	927.9	916.2
	2584.3	443.1	973.7
	1780.4	1095.8	1039.4
	4254.2	1043.6	411.3
	4945.9	177.9	1182.9
	2245.3	1112.3	538.1
	4909.8	740.3	846.4
	1372.7	1040.3	1723.9
	1531.8	962.2	-20.2
	9304.7	784.9	568.2
	1851.9	805	394.3
	3843.4	1033.8	663.7
	4081.7	447.2	1277.4
	3170.7	745.1	395.5
	2603.8	227.5	1202.5
	1297.3	1763.3	779.2
	2789.4	860.7	874
	8189.5	589.4	341.2
	419.9	1520	461.2
	2351.8	827.8	447.2
	2156.3	1061.8	319.7
	2378	-113.7	816
	3974.4	713.2	225.5
	2025.5	597.9	637.2
	5483.8	498.4	252.6
	3467.9	62.7	1045.4
	2810.3	201.5	1054
	2640	839.7	329.2
	2625.8	389.8	853.5
	1564.7	1157.5	299.1
	974.8	1070.1	106.3
	2847.4	469.5	529.2
	2906.4	585.4	1041.1
	1182.9	1248.3	824.6
	1471.9	1159.4	158.3
	3172.2	660.6	647.3
	3670.8	670.7	610.5
	3046.7	1378.7	910.9
	2422.4	1390.9	617.8
	1706.2	801.9	564.3
	3090.1	1504.5	367.4
	2234.4	832.2	430.9
	2695	652.1	542.4
	3370.3	928.2	465
	1215.2	483.2	676.5
	2972.3	1033.9	608.2
	2148.4	826.5	892.6
	2722.9	941.9	598.2
	2702	1327.3	374.1
	3089.1	577.3	292.8
	4527.7	1538.3	402.3
	2609.1	608.4	248.2
	2302	1285.1	87.5
	1136.5	445.2	394.5
	1322.5	291.8	473.7
	3206.8	433.7	435.7
	3366	885.5	1016
	2494.7	1142.7	578.5
	2730.3	757.3	282.2
	1349.8	473.4	875.3
	3475	583.6	599.8
	2430	1034.9	889.1
	1842.5	1223.6	605.4
	2861.8	584	1805.3
	4190.3	992.4	585.2
	2856.7	1130.2	603.4
	4369.3	207.6	535.2
	2635.5	503.6	523.6
	2763.6	901	331
	904.2	1184.9	116.4
	3849.8	522.6	1401.1
	2966.3	1386.1	1569.5
	3925.5	806.8	722.5
	11356.7	710.7	200.1
	2668.9	1197	537
	1716.2	715.7	597.3
	3997.8	965.3	565.1
	1750	854.6	695.8
	2516.1	854.2	881.2
	1517.8	497.5	-17
	1326.9	1190.2	349.9
	5337	1326.4	718.3
	4627	891.7	950.9
	743.7	1589.5	269.6
	1291	689.2	1022.3
	2822.7	970.6	558.5
	2107.2	1435.8	744
	699.2	1279.3	711.2
	2024.9	1297.8	760.3
	2313.5	547.6	376.5
	2409.2	1776.2	622.9
	1863.9	704.7	1148.7
	3158.5	647.4	484.7
	1541	1128.3	814.1
	2307.8	175.7	664.2
	3210.5	799.9	720.8
	5662.7	749.3	638
	3853.3	1361.9	1112.2
	1505.9	799.8	742.8
	3391	512.4	1496.7
	1648.4	914.1	906.9
	2294.8	1296.9	595.9
	2009.8	745.8	961.5
	1938.6	760.1	488.3
	1795	1021.2	1275.7
	2084.7	892.7	1061.2
	1273.4	78.2	457.8
	1271	400.1	789.5
	4161.3	755.5	908.5
	2010	-198.9	43.4
	2141	1352.2	772.7
	2783	776.8	778.1
	3169.3	629	1034.9
	2434.8	5245.6	962.3
	3414.6	205.6	1249.5
	1903.6	438.2	456.2
	4835.8	945.2	1357.3
	2286	783.9	754.8
	3170.1	699.1	635.4
	1498.2	606	929.9
	5252.4	967.8	403.3
	3809	1306.3	618.8
	1498	572.4	629.8
	1339	705.9	489.4
	2561.6	600.8	832.1
	3534.8	475.5	1100.4
	1604.4	746.2	858.2
	3336.5	1102.1	188
	1794.4	588.4	743
	2339.7	1632.7	999.9
	2904	937.3	599.2
	2312.6	907.9	676.4
	3950.7	391	839.8
	1460.2	531.3	760.8
	1358	625.2	464.9
	3379.1	912.7	397.4
	1336.7	786.9	470.7
	3969.5	1736.2	409.8
	1881.5	5867.9	721.5
	2124.7	853.8	582.3
	1139.8	1249.3	533.9
	1638	841.3	423.8
	5200.7	24.6	430.5
	971	731.6	1089.5
	3766	394.3	721.2
	4504.6	735.9	548.8
	1919.7	585.8	612.4
	1452.2	1148.8	322.7
	9998.8	2457.8	719.5
	6619.4	423.9	594.7
	2586	941.1	913
	2873.2	762.7	997.4
	1856.5	513.2	510.7
	1293.3	2238.6	745.3
	1995.9	1273.3	470.4
	5013.1	1175.7	653.7
	1770.3	984.8	554.6
	2124.4	944	530.1
	2141.1	1260.9	513.4
	3314.5	384.1	1521.5
	1743.5	1958.3	682.8
	1554.5	887.2	298.7
	1049.9	703.9	500.9
	1930.8	673.2	876.8
	3433.8	1815.4	1145.8
	3652.6	1371.1	680.8
	2961.6	791.2	149.8
	2745.5	723.8	304.9
	2779.8	1111.7	383.3
	2244	682.4	1003.3
	7911.8	293.9	672
	2266.6	349.6	283.1
	10452.4	1112.6	-295.6
	2766.6	589.8	465.2
	1490	262.8	969.7
	3312.4	143.9	814.2
	2307.7	1632.5	151.6
	1811.1	792.1	699.7
	2814	1597.6	472.7
	3836.7	1403.7	658.9
	1270.4	1576.9	1207.4
	3667.4	1125.3	870.3
	1391.9	1073.8	462.3
	2197.2	332.3	927.9
	2479.5	5705.6	455.3
	843.3	1440.2	420.8
	2877.9	1018.4	799.7
	5861	587.4	489.4
	3231.5	693.3	801.2
	1555.4	1367.8	1041.2
	3328.3	1725.8	1201.6
	1796.4	-365.2	345.7
	972.1	841.5	750.8
	9549.2	1034.2	494
	2590	973.7	751.2
	2011	1095.2	618.7
	2023.1	340.9	701.4
	1078.5	717.8	461.2
	803.3	617.8	740.2
	2755.4	661.3	1004.5
	2891	681.1	1056.7
	2401.4	725.9	1055.7
	2053.5	1148	881.9
	3861.8	1336.9	877.3
	4636.1	177991	214.5
	818.3	502.7	476.4
	2137.8	811.4	198.3
	3887.1	1168.6	251.4
	2149.6	587.1	913.2
	2884.4	849.4	549.9
	2027.6	582.3	527.8
	1279	231.8	780.5
	3485	315.8	946
	1914.8	1023.6	911.2
	2782.3	963.4	551.4
	3869	1178.2	455.7
	3985	1266.8	812.6
	724.8	973.2	1082.2
	2537	1798.3	595.6
	4162.9	822.5	513.2
	2853.3	1475.2	466.3
	1418	9312.3	595.4
	2218.1	518.6	287.2
	3067.2	363.1	370.2
	1408	1143.6	270.7
	2144.5	666.2	978.7
	5170.9	-201.5	917.2
	1417.3	420.1	1060.4
	4867.5	1000.2	625.9
	2890.5	1406.3	797.8
	2014.6	656.5	1002
	3258.6	823.6	740.5
	1871.6	436.2	519.7
	2699.5	1120.8	395.7
	2732.1	1039.8	677.2
	2281.5	951.8	345.2
	2321.9	812.8	561.2
	2064	1172.1	620.3
	4142.5	1346.9	316.5
	82562.9	111.9	744.4
	1311.6	-141.2	377.9
	1919.1	889	615.8
	1770.5	438.7	416.2
	4126	1024.2	866.7
	2956.6	453.4	885.7
	1432.5	836.9	2051.1
	1222	302.3	856.9
	1275	1717.9	585.3
	1632.1	251.1	875.7
	3240.3	710.1	534.3
	580.4	274.8	316.2
	1640.9	630	834.2
	2110.6	287.4	157.7
	8895.3	-350.8	814.8
	5847.5	919.1	547.3
	2431.1	529.3	580.3
	2752	794.8	547.3
	3748.5	120.3	105.3
	2820.9	1005.1	250.2
	2943.8	1042.3	645.7
	3982	1189.7	533.8
	3102.5	998.9	1142.9
	1590.5	467.4	735.8
	5260.5	1067.5	565.2
	1753.5	986.2	565.8
	2126.4	508.4	953.9
	4075.8	1049.7	432.8
	2383	982.9	560.7
	3937.5	935.3	670.7
	1536.5	81.5	585.7
	4217.8	663.7	795.7
	3440	1162.9	301.2
	3822.9	500.4	978.9
	2194.8	861.8	592.8
	1625.3	433.8	569.8
	2316.5	994.7	482
	3974.6	658.7	987.3
	3845	800.9	705.2
	1412.3	498.4	621.4
	1950	850.7	772.3
	4898	622.4	563.3
	2194.4	711.1	462.5
	1203	602.8	518.3
	1879.7	2178.8	988.3
	1929.9	939.1	879
	1765.6	893.1	341.2
	1600.5	733.8	72.3
	334.8	679.5	733.9
	2599.6	1857.4	759.6
	1559.6	1591.5	595.1
	4054.6	1029.7	167.7
	1447.4	784.7	569.4
	1885.5	1496.1	1155.8
	3805.6	1081.9	168.2
	3149.6	893.3	509.7
	6359.7	516.2	599.3
	9967.4	1708.3	531.2
	2030.8	1447.4	568.1
	2978.1	2150	614.9
	1400.4	955.3	563.2
	2761.1	252.8	498
	3195.6	552.8	632.5
	1722.7	242.8	445.4
	2106.1	886.8	448.4
	1629.4	615.2	543
	1503.4	852.4	398.2
	2665.4	791.9	469.3
	3575.4	1092.6	375.4
	2143.7	468.5	348.7
	2350.7	972.9	634.3
	4493.6	313.5	716.7
	1177.8	708.6	1133.8
	1467.6	936.5	1231.2
	3025.7	1613	714.8
	1879.5	391.1	626
	3151	1452.7	414.9
	1576.7	1096.4	305.3
	1999.9	425.8	413.7
	4043.1	690.9	644.8
	3862.4	1123.5	776.7
	3178.7	595.7	855.6
	5528.2	1185.8	901.7
	3172.9	1381.7	606
	2383	862.7	831.7
	1564.4	1025.4	746.2
	2468.6	799.7	559.6
	2223.9	739.6	344.9
	3899.6	749.8	366.2
	2025.1	804.9	687
	2257.9	915	696.3
	1664.8	326.8	8258.9
	1957.7	9351.3	835.7
	3387.3	503.1	980.2
	1681.4	587.1	539
	1890.6	3157.8	193.3
	1933.2	175.8	784.2
	1799.6	1336.1	497.2
	4712.3	802.3	998.6
	2402	978.8	674
	2619.9	1416.5	695.9
	1075.8	4980.6	768.3
	1136.2	650.7	389.8
	6222.1	1141.3	685.7
	3384.5	1403.8	825.9
	2641.9	1094.8	632.2
	3448.9	1154.4	897.8
	5504.2	610.6	608
	1703.7	6915.2	733.7
	1483.4	1291.8	52.3
	879.1	723	385.8
	3213.4	789.6	893.2
	1393.6	809.9	385.1
	2464.2	696.2	778.7
	1524.6	1178.1	438.6
	5007.9	945.4	1081.2
	3032.4	930	693.5
	1964.4	1061.6	1303.4
	1228.6	91.2	258.5
	2802.1	649.7	331.8
	1605.4	949.1	743.7
	3476.8	453.3	646.7
	1350.6	806.8	602.4
	1665.9	1093.8	859.6
	3014.7	941.8	857.2
	2401.9	902.6	497.1
	1014.9	1561.6	679.9
	2834.2	524.3	452.1
	2211.8	880.1	465.9
	2459.1	575.9	651.5
	861.9	606	732.9
	3125.9	410.9	245.6
	3598.8	958.3	71.2
	5337.9	561.9	750.8
	4397.9	748.5	379.7
	1717.4	943.2	544
	1767.6	2943.7	602.2
	2046.1	557.1	770
	2512.1	1467.3	632
	1710.4	469.6	364.9
	2631.7	829.1	666.5
	616.1	462.9	164.7
	3168.2	775.3	458.7
	1561.9	1074.1	1560.6
	1063.6	136.2	653.5
	1506.9	791.9	868.4
	1461.2	1830.1	1096.5
	2893.4	614.6	600.3
	2151.6	321.5	609.1
	3321.1	468	1189
	3335.6	753.4	925.2
	4231.4	890.3	771.2
	2036.5	1252.8	272.2
	4172.4	1638.3	602.3
	7792.4	758	203
	2856.3	985.2	515.6
	3690.7	703.9	455.2
	1184	943.4	657
	1745.1	1555.2	613.7
	4351.5	982.3	742.6
	2080.8	627.8	404
	1368.4	879.6	736
	1311.4	276.6	657.7
	3787.8	720.9	702.4
	800.8	1128.9	659.9
	1422.6	1015.8	1194.7
	2900.2	435.2	810.4
	2038.5	1133.4	525.4
	4750.8	810.6	1070.3
	2067.5	225.2	539.8
	1170.3	734.4	846.1
	3952.7	1000.1	685
	1416.7	969.2	259.7
	1273.4	613.4	282.2
	3738.3	523.6	782.7
	3019.6	1455.3	343.5
	3718.2	723.9	768.6
	1849.4	745.2	490.5
	1397.8	587.4	825.7
	1651.7	851	806.8
	1962.8	838.7	828.3
	1644.7	1083.6	495.7
	2525.4	1234.3	23.5
	1876.6	1693.3	337.6
	4366.5	345.5	263.5
	4300.8	241.4	767.9
	836.7	418.9	447.8
	1599.2	444.3	1261.6
	3143.6	-40.2	460.5
	1669.2	1084.1	1502.9
	2383.8	1074.8	333.2
	1282.2	559.2	630.1
	1315.3	542.8	430.7
	9022.3	1055.1	747.6
	4095.8	604.4	835
	8174.2	813.2	735.4
	3302.4	838.4	419.1
	3283.3	915.7	804
	2581.1	558.5	1337.5
	1142.7	1408.1	595.7
	3051.7	806.7	692.3
	1910.9	911.4	818.3
	1475.9	539.2	1162.7
	2130.1	755.9	735.1
	2944.7	532.3	645.5
	5089.9	1749.2	621.9
	1656.3	195.8	279.6
	2106	900.9	948.2
	2149.3	664	443.8
	2898.2	379.7	644.8
	871.8	676.4	1579.2
	3126.6	478.7	771
	2399	823.6	407
	1971.3	479.8	299.8
	1947.2	934.8	427.8
	913.8	1100.1	1106.1
	2158.3	259.2	411.1
	4065.5	271.3	739.5
	1863.6	878.2	1330.4
	4032.8	671.9	533.9
	2344.7	437.3	265.1
	3135.7	1355.3	641.9
	2290.8	164.1	395.6
	5851.6	190.7	765.7
	745.8	1284.6	1142.7
	2189.5	843	813.7
	2402.3	906	659.2
	2109.7	1461.4	336.9
	2773.4	710.3	251.9
	2109.9	732.4	473
	1289.7	268.8	680.3
	7209.5	672.6	761.2
	2946.3	1674.7	1059.2
	2123.2	1056.4	141
	2135.8	1079	1156.6
	3146.5	1130.3	1160.5
	7586.8	437.5	300.4
	1898.3	1527.3	765.2
	4594	693.9	699.2
	3133.6	716.8	687
	2867.9	918.2	661.5
	1587.7	1129.8	430.1
	1326.6	796.1	642.9
	5029.7	529.5	729.6
	1791.2	2278	-12.1
	1418.5	396.3	12081.6
	1999.4	5025.8	287.8
	1594.2	389.4	1155.2
	2688.6	628.8	767.7
	2332	609	492.6
	3513.6	1132.5	797
	1946	1815	324.1
	4604.2	829.6	705.7
	14195.7	686.5	903.9
	3677.2	762	569.8
	1322.8	773.5	993.3
	3852.7	341.5	458.7
	2772.5	542.3	-161.5
	3702.6	497.3	545.5
	2675.8	922.8	490.9
	5027.5	1113.8	670.4
	2441.7	667.8	574.6
	2246.5	-4.8	883.8
	2414.5	-106	725.5
	2901.7	349.3	579.4
	3204.2	778.1	865.8
	1866.6	1661.9	322.1
	1303.6	1262.2	812.4
	3652.7	-284	524.7
	1561.4	923.5	822.8
	1799.2	535.8	1564.1
	2717.9	1199.8	453.2
	4070	699.3	925.2
	3088.7	1159	651.7
	2211.2	1286.5	724
	1549.1	1281.1	822.7
	5241.7	-375.6	981.5
	1632.2	435	1016.9
	8288.2	1640.1	876.3
	1449.2	524.4	778.5
	1232.2	1368.6	821.7
	3738.1	620.4	590.9
	6185.3	576.3	1094.3
	2861.7	876.9	823.6
	2640.2	1018	383.2
	2179.6	777.8	631.6
	4374.7	781.8	703.8
	2441	1057.5	342
	2069.1	1154.3	514.9
	1283.9	1177.5	762.9
	1464.7	708	510.9
	5683	995.1	636.9
	1664.1	1105.3	328.4
	4438.7	1015.1	232.6
	2790.4	1180.4	1218.6
	12581.2	455.2	657.9
	2229.7	649.8	174
	2087.2	535	788.8
	1543.4	1414.4	1094.8
	1586.4	1453	747.7
	1641.2	1130.6	652.9
	3304.1	835.4	789.8
	1351.9	571.7	743.9
	5069.2	1118.3	595.2
	1083.1	1310.7	875.6
	2408.3	802.5	679.2
	3523.8	754.3	829.8
	2429.4	686.8	1379.1
	1570.7	606	752
	6781	871.8	418.3
	1277.9	402.5	575.2
	1724.7	3378.3	1229.6
	5614.1	496	428.9
	4505.4	657.9	715.4
	4627.7	542.1	534.8
	3097	1036.4	790.8
	1762.8	573.6	593.9
	1340.2	464.4	527.5
	3605.8	883.1	418.6
	1082.5	911.8	794.1
	1731.9	521.2	673.7
	543.3	1034.9	776
	1836.2	473.6	790.8
	1671.3	325.4	1052.8
	3104.4	469.6	396.7
	1266.6	660	648.6
	2605.8	735.9	470.9
	2785.4	1708.6	304.5
	2950	3623.2	452
	4263.8	702.5	478.6
	1489.4	2038.5	377.7
	1632	1764	466.2
	2067.3	1964.3	515.3
	1689.2	732.4	529.8
	1604.8	716.3	951.9
	1590.2	859.2	937.1
	1177.2	892.1	718.3
	2850.1	521.8	679.6
	1618.6	765.2	1255.5
	1176.1	687.4	416.8
	1165.8	1335.6	495.6
	19231.4	447.4	761.7
	2646.8	947	403.3
	4240.7	442.9	1483.7
	5291.8	697.8	587
	4148.9	1360	912.1
	2985.3	776.1	800
	6781.7	790.3	670.3
	1068.3	488.8	1000.6
	2073.6	974.5	350.1
	1157.1	1025.5	558.7
	2614.5	775.3	580.8
	1925.3	390.3	601.8
	1576.7	1160.6	732.5
	2348.4	520.3	917.8
	3155.9	430.2	914.5
	3238.1	333.4	814.1
	1630.1	386.9	525.9
	1864.4	824.6	910.9
	2607.3	459	706.5
	1278.8	686.2	1435.2
	2561.2	962.8	761.5
	1733.7	2718.4	202.1
	3229.6	917.7	756.6
	4148	898.1	747.2
	1545.3	390	839.6
	3490.7	1487.5	543.2
	1598.4	4085.5	487.1
	2735.8	690.5	711.7
	3960.9	868.3	765.9
	2931.6	648.6	253.8
	5472.5	944.1	1098.8
	2270.2	441.9	622.4
	1634.8	755.6	1125.2
	2505.6	914.1	126.1
	4063.4	450.9	947
	1310.2	541.3	662.6
	2267.6	801.5	934.2
	3409.7	679.5	531.4
	1493.2	5813.7	488.1
	755	861.8	790.8
	3629.9	1695	517.5
	1215.3	318.8	1149.9
	2138.6	1397.5	596.9
	3259.4	1209.8	901.6
	5087.7	509.5	1127.5
	1485	1224.2	1084.5
	3656.3	609.1	13542.8
	1390.2	1271.9	564.4
	2778.7	573.4	1153.8
	7604.1	1296.7	485.3
	995.9	808.9	466.9
	4680.2	745.6	886.8
	4847.9	713	707.9
	1757.3	671.6	609.1
	6563.7	915.4	1016.1
	13355.3	1804.6	988.5
	4505	1114.4	1047.4
	4449.4	693.9	865.8
	3079.7	806.6	334.6
	2288.3	744.3	1294.5
	1975.6	924.3	441.8
	6643.6	588.4	918.9
	8611.5	698.1	706.9
	3176.3	970.5	321.1
	4572.4	652.2	-488
	4229.1	736.3	907.2
	6925.5	1141	679.6
	2917.3	440.8	8287.7
	1827.8	723.2	468
	5337.8	121.4	498.4
	4666.1	578.1	742.5
	1272.5	1184.5	470.9
	1938.8	564.9	338.9
	4392.7	971.6	310
	2041.5	5140.6	879.2
	4122.5	1341	578.9
	2577.4	725.7	870.6
	1763.5	798.6	954.2
	10068.7	607.7	546.3
	2486.5	876.5	1163.9
	1869.5	2456.9	503.5
	913.9	589.5	972.3
	5893.2	4650	308.4
	11300.8	248.3	1082.1
	1838.8	749	897.3
	3055.2	390.4	532.3
	4282	830.2	898.9
	1870.3	325.1	506.2
	2790.2	925.4	482.3
	10400.4	1022.6	1351.3
	2111.5	651	265.8
	6252.7	1029.3	843.9
	3869.3	1447.2	564.8
	1771.5	825.2	1108.6
	610.7	1057	902.6
	2208.7	722.5	875.2
	1644.7	756.9	357.8
	5308	680.9	278.4
	769.5	1039.9	271.7
	3530.4	995.6	774.5
	3363	1107.6	265.5
	1809	658	904.3
	1876	430.8	451.2
	849.5	908	807.2
	1449.5	841.8	1104.6
	2678.4	716.6	866.5
	1441.3	3571.9	183
	2446.2	1143	605
	2434	847.6	891.8
	3067.2	567.4	638.9
	1629.2	230.1	1256.8
	2161.9	835.3	640.3
	3657	1251.7	634.9
	2054.5	868.1	969.1
	3403.9	1383.4	296.2
	646.3	915.9	821.3
	2259.2	407.1	217.1
	1965	284.2	909.9
	1077.3	1072.6	430
	1771.5	479.1	1396.7
	1526	3019.1	948.2
	3162	984	1205.4
	1345	794.4	624.8
	1515.4	408.1	414.5
	2582.7	1817	2017.2
	1397.4	1124.4	426.2
	2928	904.2	242.6
	2944.5	827.1	670.9
	1755.3	664.5	773.9
	2513.2	605.8	580.3
	1508.7	695.7	62.4
	2434.4	964.3	1096.8
	2551.2	1357.7	400.8
	2181.9	769.5	784.9
	1708.5	135.2	809.9
	4273	492.5	677.3
	2624.5	1859.9	381.9
	7966.7	543.8	555.8
	4928.1	505.5	597.9
	2016.9	689.4	864.9
	1473.4	396.2	419.7
	2439.5	468.6	1058
	2131.7	336.8	442.3
	3457.9	576.7	634
	1328.5	151.2	1030.5
	998.9	887.7	554.4
	3769.8	840.7	649.3
	3837.2	863.8	702.4
	1864.7	700.6	927
	2052.4	951.6	1255.8
	2180.7	433.3	484.4
	3629	817.5	1587.6
	1334.1	581.8	885.3
	2528.2	1741.9	559.4
	10486.1	795.9	463.3
	3573.9	1940.5	1016.6
	174163	15.4	499
	1785.2	608.7	473.5
	4242.2	886.8	602.9
	1725.2	542.6	480.8
	2351	1897.9	-30.7
	1162.9	992	1386.3
	956.4	727.9	24.8
	2833.5	831.3	721.9
	4079	503.7	592.4
	1469.4	943.2	190.6
	1411.9	1226.1	335.8
	2313	1478.7	708.8
	3137.5	1216.3	682.9
	3204.9	655.7	544.3
	1912	2114.8	367.6
	5529.9	2124.6	773
	1477.8	988.9	751.4
	2597.5	711.2	713.3
	3481.2	1044.2	978.4
	697	690.6	793.3
	3623.7	1109.1	347
	4535.5	226.5	460.6
	1459.2	900.3	644.3
	1689.2	1179.5	599.8
	1746.2	969.1	818.8
	4106.9	930.1	753.9
	3939.7	1874.9	631.5
	3244	1012.2	488.4
	1332.7	-233.1	500.4
	3249	874.7	1147.3
	3565.1	492.1	801.8
	1103.8	1205.4	268.9
	3121	1158.2	728.3
	1480	891.2	572.5
	3807.1	983.3	806.3
	828.8	1339.1	1786
	2237	1810.1	403.3
	1449.5	372.1	1006.1
	2143.5	1130.5	422.4
	1664.7	786.4	436.2
	2912.4	1159.2	146.9
	1439.9	725.2	770.8
	1538.4	3231.3	759.6
	2698.4	1011.1	409
	3523	376.3	537
	3106.5	386.3	343.8
	1978.4	887.9	667.3
	4100.7	1394	667.8
	2883.4	1395.6	319.9
	2757.3	284.6	797.6
	1267	444.7	516.8
	3641.6	532.9	836.5
	1464	884.5	510.9
	1786.9	1022.9	434
	3205.2	1484.3	562.7
	6981.6	663.7	498.8
	6113.2	913.1	425.2
	1972.5	1785.7	541.4
	2458.5	1073.7	614.6
	3257.9	751.7	240.7
	2057.2	536.9	84.4
	1927.8	1485.2	442.8
	1431.1	500.9	135.1
	2553	637.7	794.9
	3079.9	769.1	601.8
	3151.6	1516.3	415.5
	2547.8	863.7	717
	7059.5	905	771.7
	3968.5	978.1	831.9
	2273.4	1079.5	702.5
	2706	1018.7	481.3
	1992	1431.4	406.8
	1150.6	699.9	777.3
	1147.2	973.2	502.5
	2675.8	683.7	506.8
	10694.9	1259.7	582.1
	1596.8	199.3	1106.1
	1837	600	313.3
	5834.9	914.9	925.8
	6138.6	1329.3	1377.4
	4024.1	1110.5	800.4
	6199.8	7276.5	785.6
	2712.9	971.6	1011.2
	3213.6	1081.7	1245.5
	3000.5	1293.6	996.3
	2300.9	1024.9	907.8
	5668.9	662.4	781.2
	6861.5	102.7	501.4
	1499.3	691.2	864.6
	5121.2	1525.7	629.1
	1232.5	977.8	1168.9
	2841.2	1258.2	836.2
	2532.9	1455.8	402.4
	3662.4	610.6	693.5
	1544.3	1481.6	847.4
	3711.2	649.2	706.3
	1712.8	727.8	602.1
	4984.5	713.1	380.1
	1783.1	798	733.2
	5008.3	1212.9	316.7
	2690.4	986.8	920.4
	1967.4	773.6	-130.8
	1677.7	997.9	1680.2
	995.8	1101.5	1081.5
	1600.8	1403.7	1564.7
	1378.6	364.9	545.4
	3304.8	846.1	1103.6
	6031.5	591	1702.7
	2690.8	923.1	802
	3005.7	936.7	618.8
	4349.9	876.1	599.4
	4086.6	812.8	1035.3
	3551.9	2956.1	510.8
	3164.3	672.6	354.9
	2712.8	1132.1	518.3
	2439.9	1265.9	801.3
	3520.5	787.3	550.8
	4508.3	552.2	771.7
	2715.2	925.2	1109.7
	1972.9	811.5	315.2
	2408.3	606.7	1384.5
	3254.2	777.1	778.3
	4985.8	735.2	570.9
	18656.3	840.2	583.5
	1439.6	632.8	1510.9
	2296.9	1091.1	563.9
	1243.1	1029.2	243.7
	2991.4	5312.3	672.5
	9362.3	646.1	595.7
	3966.5	1192.4	749
	4713	430.2	234.8
	3402.5	772.7	449
	1274.1	6508.5	897.8
	958.3	534.4	815.5
	1281.5	419.8	599.6
	2050.5	1658.2	395.1
	4465.4	686.5	792.7
	5761.1	896.9	507.3
	2094.2	1107.6	287.4
	2187.8	892.9	979.3
	2005.4	4031.7	351.2
	4892.8	1959.3	-12.4
	3421.3	1216	113.3
	4635.5	738.1	552.4
	2054.2	871.6	782.4
	1794.1	666.6	571.2
	4276	720.5	988.9
	1501.5	1124.3	403.6
	4008.1	741.2	534.9
	1984.9	1181	598.2
	2670.3	541.7	443.2
	2968.4	779.8	948
	2335.3	367.8	242.4
	3996	477.1	252.7
	1699.8	441	443
	1278.1	540	542.5
	1226.5	1417.6	1083.8
	2246.8	656	739.2
	1590.6	950.5	842.5
	6487.4	1359.4	933.9
	5450.3	1067.8	831.9
	2102.2	348.1	942.2
	8484.6	920.2	851.8
	2219.4	780.1	74.4
	4476.2	973.9	509.6
	3505.9	1322.5	525.5
	1484.2	583.5	737.8
	1376.3	1062.6	542.1
	1691.4	1045.3	988.5
	1934.1	771.7	870.3
	2836.9	624.2	547
	2581	986	591.6
	1196.7	932.4	597.5
	2676.3	1349.1	779.1
	6189.9	651.2	1482.3
	3296.9	1362.3	451.3
	2710.1	221	1023
	1262.7	816.6	1094.4
	1476.2	1478.6	525
	4182.1	434.5	311.9
	2077.5	1458.6	803
	3870.4	743.9	162.2
	3576.4	1214.5	400.7
	6497.4	468.9	850.8
	4190	1038.4	629
	2874.2	1074.7	706.2
	2093.1	668.3	267.9
	2515.4	1277.1	1052.6
	1292.9	1657	800.9
	4598	404.7	752.9
	2505.1	624.2	1147.4
	2541.2	1993.2	504
	1183.9	1133.1	467.9
	2137.7	1166.7	440.1
	1818.9	1032.2	593
	6479.5	648.3	580.9
	2869.1	541.2	599.7
	2147.5	1252.8	837.6
	2864.2	1244.6	545.3
	740.4	1500.3	1110.8
	1232.7	747	460.6
	1857.9	1538.2	664
	4700.1	367.1	780.5
	2381.4	440.5	353
	2223.2	1089.3	402
	2634.5	356.2	473.6
	3136.5	395.8	387.7
	6287.2	947.1	1097.8
	1623.6	364.2	400.5
	1777.2	506.3	593.8
	1469.9	416.8	397.1
	1929.9	885.6	327.4
	2185.7	1832.6	1130.2
	2829.9	1185.2	415.9
	1851.6	675.2	566.4
	1269.7	663	727.7
	1516.9	563.1	965.2
	2379.7	965.6	783.4
	1609.2	534.5	565.3
	2736.2	689.8	783.7
	1109.2	792.1	607.3
	1108.2	818.2	172.9
	1390.9	1030.2	1519.6
	2100.1	1501.2	1155.7
	2619.6	631.2	349.4
	3493.4	432.7	207.6
	2631.2	978.3	780.2
	2021.3	708.1	453.5
	2590.6	674.2	542.2
	1492.2	2023.7	509.1
	1591.2	739.9	498.2
	1567.9	371.8	446
	1010.4	208.5	1085.6
	2409.2	1260.7	434.3
	3009.3	440.5	248.3
	1782.2	591.7	1096.1
	9998.8	985.1	703.5
	3193.2	1176.6	575.3
	2583.4	854.5	208.6
	1457.7	652.7	499.2
	2448.7	1401.2	679.1
	1485.9	721.2	516.8
	2859.2	1231.7	482.4
	3596.7	636.4	726.4
	1627.6	1053.1	480.4
	4502.7	817.5	1194.5
	4599.8	600.9	1362.7
	1723.7	1177.1	8972.4
[truncated: 4,293 more rows]

## Sheet: Fig3B-D
	Fig. 3D
	exosomes/ul	ACE2-				ACE2+										Fig. 3G					Fig. 3H
	36.6187					95.4824	93.1944	99.5728	97.4575							PBS		CpGA			SARS-CoV-2	induced	induced, wash	nAb
	73.2375					100.598	89.6976	97.8352	94.3384							nt shRNA	ATG16L1 KD	nt shRNA	ATG16L1 KD		98.7851	36.7171	75.5027	18.4411
	100.3					74.0578	84.6712	76.8881	68.6725							0.54913	0.051899	2.90362	0.092405		100.249	32.4919	100.072	12.9396
	139.806					139.069	157.866	140.058	152.495	154.898	116.174	74.7637	59.0761			1.433	0.624103	2.05736	0.89957		97.2887	31.2266	94.3399	9.75968
	146.475					51.9989	40.1486	40.807	37.8282							0.857546	0.770445	0.496474	0.451937		96.8926	35.6168	85.0973
	200.6					72.4462	56.7423	51.4159	74.3526							1.16032	0.555237	3.00517	0.856528		100.953	34.8576	87.9911
	279.613					74.1984	115.043	92.7127	20.9169							1		8.13291			103.01	38.0924	69.8692
	292.95					36.1337	45.9227									0.507891		12.3443			98.8731	29.367	99.8414
	342.75	119.4														1.02869		6.3099			100.105	29.7962	99.8414
	401.2					38.9943	14.1315	23.1332	24.0963							1.46341		8.05308			99.2582	30.4123	96.8926
	559.225					70.2411	46.3563														99.8964	25.3179	93.6577
	645.05	95.5256	94.4571																		101.58	29.3891	87.8371
	585.9					3.86376															103.109	30.8415	68.3067
	685.5	120.029																				30.2473	101.767
	910.567					7.03034	3.98875															25.7361	99.8084
	1118.45					14.8397	12.0131	5.79454	2.68527													26.9794	96.5295
	1290.1	98.4504																				25.2409	92.2603
	1171.8					0.809448																26.2422	97.4427
	1371	132.648	104.09																			32.932	98.1249
	2580.2	101.882																				26.1322
	1821.13					0.213445	1.24065	0.653675	1.97436													27.9807
	3592.6	68.2625	113.488	64.1639																		27.6286
	3642.27					0.160084	0.226785	0.173424														29.4661
	3870.3	70.6917																				29.4991
																						29.9832
	Plotted: Mean +/- SEM

## Sheet: Fig4
		Fig. 4C
		ACE2+	ACE2-
		6	1
		4	1
		11	0.5
		5	2.5
		5	2
		5.5	1
		4	1.5
		2	2.5
		2.5	2
		8	3
		5	2
		9	4
		10	2.25
		2	7
		1	1
		8	3
		1	3
		4	2
		13	3
		6	9
		2.33333	1
		4.5	7
		7	2
		3	3
		3.5	4
		8	6
		2	2.5
		2	4
		2	1
		1	2
		6	1
		2	1
		1	3
		1	2
		4	2
		1	2
		3	1
		1	0.5
		1	1.5
		2	1
		12	1
		6	3
		1	0.5
		2	3.5
		6.5	2.33333
		2	0.5
		4	3
		4	1
		1	2
		2	2
		2	1
		7	2
		4	1
		1.5	6
		14	5
		3.33333	5
		6	2
		3
		0.666667
		3
		2
		1
		5
		8
		2
		2
		1
		4

## Sheet: Fig S1
	Fig. S1B		Fig. S1C		Fig. S1D				Fig. S1E			Fig. S1F			Fig. S1G
	ACE2 MFI		% exosomes (ACE2+)		% ACE2+	ICU	Hospital		negative	positive		negative	positive		SARS_CoV_2_Copies	ace2pos
	617		33.9		93.1	38	40		536	1232		536	1104		-0.69897	33.9
	1104		56.2		92.6	23	43		497	500		497	909		0.357935	56.2
	536		50		83.7	34	56		1226	379		1226	459		-0.69897	50
	956		70.1		81.5	26	26		816	447		816	500		0.521138	70.1
	713		52.6		74.8	21	31		636	566		636	542		4.82496	52.6
	497		30.5		70.1	21	39		581	462		581	751		1.24625	30.5
	909		52.1		67.4	37	40		548	424		548	602		0.389166	52.1
	1226		89.3		66.7	15	34		939	457		939	724		0.4843	89.3
	459		28.7		59.5	22	27		697	655		697	708		2.77624	28.7
	500		41.7		56.2	24	41		1081	506		1081	1113		2.02418	41.7
	1232		92.6		54.2	37	37		509	474		509	1214		0.075547	92.6
	816		44.2		54	34	53		533	485		533	400		1.062	44.2
	636		45		53.6	13	21		1193	369		1193	491		0.442118	45
	581		41		53.5	31	32		369			369	491		3.24504	41
	548		54.2		52.6	15	15		712			712	481		6.60784	54.2
	542		51.8		52.1	10	15		855			855	511		-0.113509	51.8
	939		74.8		51.8	29	50		781			781	378		0.790285	74.8
	414		30.5		50	28	29		452			452	399		2.70758	30.5
	697		66.7		46.1	63	65		1444			1444	516		0.799341	66.7
	751		59.5		45.9	70	84		574			574	483		1.20249	59.5
	367		30.5		45	36	57		655			655	442		3.74809	30.5
	500		23.6		44.2	80	138		437			437	358		2.52567	23.6
	469		32.5		43.4	42	60		437			437	372		2.55038	32.5
	602		28.7		42.4	67	142		391			391			0.370774	28.7
	430		21		42	34	58		355			355			-0.69897	21
	724		81.5		41.7	31	47		383			383			1.21438	81.5
	784		46.1		41	35	35								2.75159	46.1
	1608		93.1		40.3	12	15								0.936011	93.1
	1081		53.6		40	41	56								-0.259637	53.6
	509		30.6		39.2	23	34								0.670246	30.6
	708		43.4		37.2	48	61								0.705008	43.4
	359		18.4		36.7	35	99								-0.168642	18.4
	1113		83.7		34.3	89	160								0.361728	83.7
	380		24.7		34.2	74	89								2.55132	24.7
	1214		53.5		33.9	62	84								-0.264369	53.5
	379		23.5		33.3	63	65								2.15049	23.5
	400		30.8		32.7	65	73								0.901821	30.8
	491		30.2		32.5	44	54								0.933487	30.2
	382		18.5		32.5	77	85								2.18806	18.5
	491		32.7		30.8	44	64								-0.69897	32.7
	447		17		30.6	43	58								1.52032	17
	533		54		30.5	13	18								0.591065	54
	460		26.9		30.5	39	44								-0.0809219	26.9
	1193		40		30.5	33	33								-0.69897	40
	566		32.5		30.2	31	47								3.00376	32.5
	369		16.1		29.6	44	92								1.29667	16.1
	407		26.3		28.7	38	49								-0.537602	26.3
	712		40.3		28.7	47	47								0.161368	40.3
	855		67.4		28.5	82	85								-0.69897	67.4
	747		42		28.4	66	73								-0.337242	42
	781		34.3		28.1	53	62								-0.69897	34.3
	415		24.9		26.9	29	57								-0.69897	24.9
	452		21.2		26.3	23	36								0.678306	21.2
	481		37.2		26.1	30	52								-0.69897	37.2
	1444		91.2		25.9	92	95								0.71265	91.2
	511		33.3		25.7	37	58								-0.69897	33.3
	462		21.7		24.9	35	35								-0.69897	21.7
	574		34.2		24.8	27	41								1.31769	34.2
	424		25.7		24.7	30	54								2.49514	25.7
	378		17.2		24.5	25	35								2.79157	17.2
	457		29.6		23.8	56	70								-0.69897	29.6
	399		19.2		23.6	33	34								-0.69897	19.2
	655		45.9		23.5	50	70								-0.69897	45.9
	506		23.8		22.4	39	53								-0.69897	23.8
	655		28.5		22.2	96	123								-0.69897	28.5
	437		22.2		21.7	67	83								-0.69897	22.2
	474		36.7		21.2	48	50								0.40654	36.7
	437		28.4		21	44	53								-0.69897	28.4
	403		28.1		21	51	75								0.878702	28.1
	516		25.9		19.2	56	56								-0.0598495	25.9
	485		42.4		18.5	39	41								5.83582	42.4
	391		22.4		18.4	30	49								1.64434	22.4
	483		24.5		17.2	75	78								5.08189	24.5
	355		13.7		17	77	107								-0.130768	13.7
	442		39.2		16.1	54	56								-0.69897	39.2
	358		15.8		15.8	49	53								-0.25591	15.8
	383		21		15.6	26	41								-0.69897	21
	466		24.8		13.7	102	124								-0.69897	24.8
	372		15.6												-0.69897	15.6
	369		26.1												-0.69897	26.1

## Sheet: Fig S2
	Fig. S2A													Fig. S2B									Fig. S2F
	Exosome Dose(plate)	ACE2-				ACE2+				nAb	media only	media+v		PFU/mL	SARS-CoV-2	nAb	ACE2 exo 1	ACE2 exo 2	exo 3	ACE2 exo 4	ACE2 exo 6		CpG-A Sup	CpG-A exo	SARS-CoV-2	media
	2	118.369	101.882			0.186764	1.38231	0.809448		3.39193	0	87.5939		inoculum	3500000	3500000	3500000	3500000	3500000	3500000	3500000		20.8987	2.58298	93.5018	0.022364
	1	81.9715	120.029	98.4504		1.02053	3.5118	3.86376		0.008449	0	92.7159		3rd wash	50	50	50	50	50	50	50		30.6939	3.38807	103.823	0.011182
	0.5	119.4	111.588	94.9914		5.50954	4.19132	8.83314	41.0282	0.609287	0	91.0634		24 hrs	50	50	50	50	550	50	50		37.0899	2.38171	103.409	0.044727
	0.25					58.2987	64.0256	42.6957		0.133109	0	95.8475		48 hrs	1400	50	50	50	65000	50	50		35.312		98.5783	0.011182
	0.125					75.7177	65.0884	95.6173						72 hrs	500000	50	900	50	875000	50	50		38.8342		101.497	0.055909
	0.0625					124.3	96.4268																24.9465		100.636	0.033545
																							39.1697		98.556	0.022364
														Fig. S2D
														Dilution	NT			ATG16L1 KD
														0	38.8	41.74	35.68	33.75	35.82	37.36
														1	13.54	14.53	12.59	13.5	11.88	15.63
														2	4.85	4.52	4.44	5.24	5.4	4.35
														3	1.62	1.58	1.62	1.68	2.44	1.58
														4	0.52	0.48	0.51	0.86	0.85	0.75
														5	0.31	0.11	0.18	0.04	0.17	0.16
														6	0.03	0.01	0.1	0.09	0.07	0.17
														7	0.02	0.04	0.03	0.04	0.01	0.02
														Fig. S2E
														Dilution	NT			ATG16L1 KD
														0	98.8	98.22	97.54	97.63	97.56	98.16
														1	95.31	97.09	77.24	92.86	95.23	86.2
														2	59.53	42.58	75.89	58.76	70.78	70.89
														3	37.51	40.08	18.82	71.69	26.17	39.14
														4	8.16	8.28	8.21	21.64	16.49	6.08
														5	2.26	1.9	1.53	4.55	0.86	3.98
														6	1.7	1.03	0.01	2.01	8.97	0.1
														7	0	0	0	6.45	0.1	0.01

## Sheet: Fig S4
	Fig. S4A		Fig. S4B			Fig. S4C			Fig. S4D
	dACE2 (TPM)		ACE2 MFI	TPM		%ACE2+	TPM		lCU	TPM
	0.050913		617	0.050913		33.9	0.050913		62	0.050913
	0.146391		1104	0.146391		56.2	0.146391		24	0.146391
	1.21678		956	1.21678		70.1	1.21678		21	1.21678
	0		713	0		52.6	0		15	0
	1.18579		909	1.18579		52.1	1.18579		10	1.18579
	0.43648		1226	0.43648		89.3	0.43648		244	0.43648
	0.026114		459	0.026114		28.7	0.026114		38	0.026114
	0		500	0		41.7	0		31	0
	0.559114		1232	0.559114		92.6	0.559114		23	0.559114
	0.103115		816	0.103115		44.2	0.103115		80	0.103115
	0.019274		636	0.019274		45	0.019274		36	0.019274
	0.008713		581	0.008713		41	0.008713		35	0.008713
	0		542	0		51.8	0		29	0
	0.291713		939	0.291713		74.8	0.291713		21	0.291713
	0		414	0		30.5	0		39	0
	1.05329		697	1.05329		66.7	1.05329		15	1.05329
	0		751	0		59.5	0		22	0
	0.025203		367	0.025203		30.5	0.025203		33	0.025203
	0.068627		469	0.068627		32.5	0.068627		44	0.068627
			602	0		28.7	0		47	0
	0		430	0		21	0		44	0
	0.013205		724	0.013205		81.5	0.013205		26	0.013205
	0		784	0		46.1	0		63	0
	0.634895		1608	0.634895		93.1	0.634895		38	0.634895
	0		1081	0		53.6	0		13	0
	0		509	0		30.6	0		43	0
	0.137191		708	0.137191		43.4	0.137191		42	0.137191
	0.049641		359	0.049641		18.4	0.049641		30	0.049641
	0.104149		1113	0.104149		83.7	0.104149		34	0.104149
	0.561668		380	0.561668		24.7	0.561668		30	0.561668
	0.23954		1214	0.23954		53.5	0.23954		31	0.23954
	0.165769		379	0.165769		23.5	0.165769		50	0.165769
	0		400	0		30.8	0		44	0
	0		491	0		30.2	0		31	0
	0		382	0		18.5	0		39	0
	0.43951		447	0.43951		17	0.43951		77	0.43951
	0.040246		533	0.040246		54	0.040246		34	0.040246
	0		460	0		26.9	0		29	0
	0.050041		1193	0.050041		40	0.050041		41	0.050041
	0		566	0		32.5	0		77	0
	0		369	0		16.1	0		54	0
	1.08951		407	1.08951		26.3	1.08951		23	1.08951
	0.19652		712	0.19652		40.3	0.19652		12	0.19652
	0		855	0		67.4	0		37	0
	0.110231		747	0.110231		42	0.110231		34	0.110231
	0		781	0		34.3	0		89	0
	0.115921		415	0.115921		24.9	0.115921		35	0.115921
	0		452	0		21.2	0		48	0
	0		481	0		37.2	0		48	0
	0.211198		1444	0.211198		91.2	0.211198		191	0.211198
	0.056466		511	0.056466		33.3	0.056466		63	0.056466
	0.019043		462	0.019043		21.7	0.019043		67	0.019043
	0		424	0		25.7	0		37	0
	0.199681		378	0.199681		17.2	0.199681		75	0.199681
	1.05e-06		457	1.05e-06		29.6	1.05e-06		44	1.05e-06
	0.202268		399	0.202268		19.2	0.202268		56	0.202268
	0.378399		655	0.378399		45.9	0.378399		70	0.378399
	0		506	0		23.8	0		56	0
	0.179379		655	0.179379		28.5	0.179379		82	0.179379
	0		474	0		36.7	0		35	0
	0		437	0		28.4	0		66	0
	1.14146		403	1.14146		28.1	1.14146		53	1.14146
	0.086761		516	0.086761		25.9	0.086761		92	0.086761
	0.15138		485	0.15138		42.4	0.15138		67	0.15138
	0.127434		391	0.127434		22.4	0.127434		39	0.127434
	0.188387		355	0.188387		13.7	0.188387		102	0.188387
	0		442	0		39.2	0		23	0
	0.07979		358	0.07979		15.8	0.07979		49	0.07979
	0.110266		383	0.110266		21	0.110266		51	0.110266
	0		466	0		24.8	0		27	0
	0.15331		372	0.15331		15.6	0.15331		26	0.15331
	0.030622		369	0.030622		26.1	0.030622		30	0.030622

## Sheet: Fig S5
		Fig. S5A	Fig. S5B	Fig. S5C	Fig. S5D	Fig. S5E	Fig. S5F	Fig. S5G	Fig. S5H	Fig. S5I	Fig. S5J	Fig. S5K	Fig. S5L	Fig. S5M	Fig. S5N	Fig. S5O	Fig. S5P	Fig. S5Q	Fig. S5R	Fig. S5S	Fig. S5T
	dACE2	HLA-E	TAP1	TRIM21	RTP4	IRF9	UBE2L6	B2M	CXCL10	IFI27	IFIT3	HERC6	DTX3L	WARS1	IL1RN	STAT1	IFI44L	OAS2	GBP1	IFIT5	MX1
	0.050913	15.6546	37.2863	7.35141	2.84491	1.59371	20.829	289.773	2.26606	3.17456	14.1527	0.291344	42.5084	14.1278	1137.15	0	0.382607	6.24827	192.417	12.3018	0.253783
	0.146391	2.03107	2.33139	2.02305	5.17634	0.631283	3.84956	18.5258	0.701156	13.7544	2.14264	5.43803	5.60066	2.12116	5.22839	1.27331	3.78342	7.518	5.68824	4.2277	0.155057
	1.21678	11.3076	24.1873	3.12328	8.44497	1.42298	16.9304	68.6704	571.914	12.5968	131.395	10.1426	42.1891	25.6169	476.914	2.0033	24.975	38.5498	311.817	38.2245	1.54169
	0	0.062772	36.5721	4.1358	6.34922	1.82362	17.0195	223.568	112.076	37.3461	38.9377	4.30135	34.9014	8.82977	2533.02	2.62951	23.7494	19.4177	262.316	25.3916	0.726035
	1.18579	0.14471	17.8541	2.91632	2.97687	1.43117	13.8013	88.2259	2.6842	7.82417	4.77529	0.792484	19.3423	3.67263	78.5314	2.46361	0.312417	5.53664	62.5897	3.52673	0.046208
	0.026114	16.508	20.7784	8.66847	0.21927	0.946713	36.3478	82.8442	5.67802	0	4.0935	2.58206	18.8733	3.39741	25.8559	0	1.17368	3.38743	29.3941	1.11668	0.391054
	0	0.149403	42.1682	10.0638	0.742372	1.02888	29.8359	255.75	45.6917	4.59736	16.2781	3.16639	39.1943	7.93701	277.538	1.97513	2.42115	11.4785	104.905	15.7299	0.210005
	0.559114	0.014325	4.63675	2.5369	1.81664	0.013786	4.74793	59.8433	23.2033	4.13387	2.6718	2.31225	11.4621	1.16008	98.4917	2.37733	2.48273	2.88959	21.2386	4.32852	0.004827
	0.008713	0.160442	39.4007	5.62884	7.3521	1.06496	54.1343	126.078	91.2988	16.1972	46.0586	5.48395	50.5143	11.7099	71.5418	4.60619	8.06938	15.9619	178.419	17.132	0.230781
	0	38.4745	40.6128	7.32429	4.42699	2.1558	35.722	207.28	7.05832	5.08692	18.7438	1.90233	51.3816	7.69486	565.899	1.72422	3.32451	4.58576	96.5086	8.21684	0.210356
	0.291713	10.8218	10.7727	2.57611	3.48973	0.781279	13.3093	93.168	5.10841	5.74121	5.54487	2.28926	15.0161	4.49658	62.68	2.31893	0.25504	2.98179	35.0745	6.83718	0.090491
	0	0.212002	66.5074	16.5399	3.53245	2.2448	65.7343	315.891	3.67606	6.04114	34.1757	2.97577	72.8116	15.0004	202.62	9.18266	3.11302	5.16752	241.356	11.3499	0.081211
	1.05329	5.52351	9.31845	2.34643	3.89722	1.22364	21.3654	57.2573	10.0545	33.2056	5.05541	8.46173	19.8343	5.29723	117.89	2.87415	6.11771	12.6514	33.473	5.37716	0.183028
	0	15.9308	8.39442	1.79075	2.27597	0.934636	11.5769	81.7263	39.8093	19.265	6.73531	2.64154	17.838	5.85339	64.9663	2.16443	3.65578	8.8114	27.0031	7.50181	0.192932
	0.025203	51.3952	15.0839	8.22821	0.4386	1.9375	22.6332	197.592	3.10456	11.0011	3.79971	0.491638	27.9896	9.45477	1210.91	0.358809	0.286619	5.25764	65.1025	5.97721	0.14321
	0.068627	0.148141	28.4927	9.02355	0.51035	2.07242	37.5335	263.101	1.02283	1.7395	7.48242	0.774101	35.9768	3.3306	92.6792	1.10889	0.808144	2.72684	53.6055	5.46836	0.144252
	0	16.5423	19.0403	3.54131	2.27536	1.34097	18.9821	89.6795	5.15828	9.22511	5.63712	2.86887	21.5394	6.13045	539.216	1.04234	1.6978	6.55922	22.4539	0.792055	0.059909
	0	0.180252	54.8931	7.50274	1.00373	2.08567	18.9472	215.938	23.1834	8.79387	26.0597	2.78247	32.9617	16.8396	712.827	1.45346	4.07025	10.9231	189.107	8.14373	0.236202
	0.013205	9.25308	16.2997	4.91816	1.89267	1.89393	22.3142	110.659	30.5194	16.3017	6.44288	3.15239	23.4076	7.47375	368.024	2.03411	1.51665	10.9611	34.0699	6.51146	0.156685
	0	8.61811	9.50807	1.8498	1.75812	0.684561	9.57267	76.3104	18.5331	11.7873	6.0592	4.32953	18.1518	11.0682	69.7456	4.82858	0.432914	12.3266	31.803	6.9123	0.118751
	0.634895	10.6395	17.5231	3.17641	12.252	2.29392	35.9458	80.3053	21.85	48.8026	16.3857	11.7993	23.9188	8.94686	51.4823	3.78593	12.8253	24.8246	87.6837	12.012	0.5511
	0	0.027369	10.9323	4.66597	5.9317	1.59937	17.5076	98.5404	16.6081	9.5624	4.59997	3.86381	16.9398	8.114	561.948	1.83105	4.0571	9.97137	59.8744	8.71905	0.122581
	0	48.7858	88.9583	14.5742	24.453	5.11219	154.425	211.576	3714.4	28.2181	299.165	19.3524	124.491	75.4981	646.059	13.2325	50.1534	99.6275	775.619	79.2699	2.77959
	0.137191	0.187998	52.5971	15.6454	3.64768	2.126	47.9082	319.14	39.213	5.63323	34.1178	1.92483	61.9947	20.3241	100.453	9.11982	3.57305	14.3166	165.657	16.5368	0.112203
	0.049641	0.140495	21.3034	6.36208	2.03771	3.27073	17.3042	259.776	1.38026	0.54745	24.6085	0.106846	27.3023	3.57465	227.02	0.854534	1.57511	0.907673	39.6554	16.1273	0.47426
	0.104149	18.8278	18.3921	7.14273	3.37633	0.917936	33.679	285.007	41.1938	39.177	21.2127	3.99266	59.733	11.4155	225.491	3.76433	7.04823	14.2907	96.3734	11.2477	0.079396
	0.561668	0.062165	49.4438	13.1357	6.23265	5.30334	50.4956	115.802	133.299	17.7257	180.56	14.487	92.4518	14.865	1366.93	3.61334	30.4714	38.6965	325.74	95.5966	1.38388
	0.23954	0.0536	10.0078	1.63305	1.66259	0.89702	12.9516	133.865	7.40441	15.4409	5.44739	0.682701	15.8765	7.85103	225.937	0.619716	2.06447	3.65335	14.0733	7.40221	0.150625
	0.165769	16.6914	25.9899	6.72692	0.550463	2.21475	38.5134	192.53	15.6151	0.731298	11.4868	1.22764	41.8309	5.9612	233.824	1.19078	0.02032	2.91776	110.366	6.2105	0.059943
	0	0.095582	45.5412	12.1549	8.23762	0.524612	45.6039	127.872	857.884	27.0647	310.692	14.8952	51.8254	10.0796	987.145	7.17e-09	89.242	77.9242	649.797	88.7105	2.56155
	0	0.025733	11.4574	2.85882	3.47368	0.98372	11.4413	67.3002	17.7599	7.62072	11.1167	4.08029	20.6041	3.85329	39.5006	2.33282	4.82313	8.92566	23.4109	12.4389	0.148732
	0	32.2734	53.5994	23.3779	4.32423	6.95432	96.5728	231.203	18.9074	7.78165	200.757	8.26849	72.6688	14.9359	155.939	5.81014	12.7996	19.7272	157.77	39.327	1.3988
	0.43951	59.7768	27.2278	6.53855	1.86505	2.16584	9.197	208.945	3.19392	1.72087	16.1261	1.01119	30.7925	5.90899	229.489	0.534101	1.45709	5.32355	17.6181	11.6616	0.114923
	0.040246	14.2415	24.0325	5.65428	0.222356	1.66174	14.7106	233.408	9.83143	3.40574	5.6462	1.69244	39.5235	6.59835	491.314	0.229066	0.346471	1.69687	51.0558	7.72676	0.112198
	0	0.020807	11.009	2.57318	1.84081	0.777859	12.9622	64.4204	3.65259	10.3942	14.8668	3.86459	15.4425	5.98464	247.032	1.11482	1.63648	6.41526	46.187	7.57602	0.140562
	0.050041	0.105669	28.1685	5.18435	1.18696	1.08763	29.7068	200	27.7434	4.47164	15.7997	2.58424	30.759	12.2903	230.969	2.0435	3.97364	10.2639	33.7796	9.52461	0.013835
	0	11.3296	8.37933	2.3952	2.23735	0.886606	4.6242	88.5314	2.87351	9.20993	2.59367	2.90641	15.1889	2.84171	201.234	0.816807	1.27316	4.10149	17.5868	4.1349	0.046638
	0	52.2137	19.4997	5.37745	1.7186	1.57367	24.1592	163.506	5.07106	5.85965	11.6888	1.26783	23.6937	8.88449	306.075	0.719632	1.50376	5.4715	29.0079	4.24049	0.033153
	1.08951	12.88	14.8648	4.20575	2.52254	0.766929	13.5619	111.102	4.77644	12.8716	6.16661	2.04202	21.9213	6.12583	660.508	1.4811	1.64414	3.00957	35.4923	5.6858	0.064725
	0.19652	16.2247	8.21415	1.90776	2.10342	0.345183	14.6	102.277	5.24117	15.4206	3.39691	1.58348	18.6701	2.5357	158.111	0.174033	0.491325	8.14659	10.0337	5.93094	0.054002
	0.110231	0.06188	17.1961	7.35452	1.44693	1.47011	21.6691	129.737	2.6031	6.13763	7.86013	2.20421	24.5099	3.56902	109.478	1.12997	1.21955	5.26902	59.1401	6.15222	0.046332
	0	38.7871	109.431	12.4318	6.69336	2.81376	112.309	229.524	1037.94	4.04001	86.5811	4.0796	67.2088	50.8703	711.539	11.4298	10.1269	16.9891	788.405	32.0919	0.674964
	0.115921	32.6426	64.0718	9.34584	0.873988	4.57638	69.282	211.126	13.608	2.06593	32.4295	2.42985	46.1058	18.1394	802.92	2.5857	2.66642	10.116	278.502	6.838	0.166867
	0	11.7051	51.2997	11.7272	3.10157	3.19123	30.0219	301.179	123.996	9.51783	33.1703	2.74595	40.086	17.8692	756.439	3.04073	6.33689	8.49969	394.119	21.2103	0.375873
	0	14.281	24.792	4.76828	2.77703	1.53576	9.97275	255.062	1.51945	7.06906	8.11481	1.59948	28.9781	4.04351	687.66	0.197613	2.4031	5.11698	63.2935	7.94434	0.061805
	0.211198	0.096249	20.6285	3.61537	4.64077	1.0383	27.2907	103.544	11.4415	15.4045	11.0519	6.68046	34.3624	7.26068	14.3786	3.87437	2.14554	23.3279	50.434	10.3691	0.176658
	0.056466	14.1637	24.2722	5.7995	2.25214	0.957129	21.2502	155.396	13.5045	10.2901	7.93287	1.45564	26.0957	8.54899	750.692	0.928168	0.24493	6.71051	75.0441	2.93734	0.093325
	0.019043	0.329172	172.061	28.5358	30.7837	4.17646	173.506	369.391	2952.84	8.84066	764.272	30.8333	159.745	42.0346	2396.06	7.47094	184.412	213.873	1633.59	313.228	5.2903
	0.199681	32.4865	28.7884	6.48514	0.133962	2.39095	12.3917	145.735	3.47895	2.37791	3.74551	1.12325	21.9803	7.66861	739.802	0.413244	0.498874	1.48985	59.8184	2.85853	0.074833
	1.05e-06	17.3175	23.5106	3.58305	3.24059	0.570085	13.4585	103.079	30.1188	7.90974	21.0452	3.88094	34.7314	8.40098	65.2818	3.0158	0.322192	5.84776	101.031	6.0179	0.036251
	0.202268	73.521	97.528	15.1215	25.7144	5.14816	162.022	222.84	1230.85	21.0764	476.468	28.2671	113.969	51.4066	1673.41	8.81348	80.9576	113.627	1116.12	156.761	3.78883
	0.378399	14.8249	9.76061	2.74912	1.99722	0.875723	11.0917	83.3697	9.16024	6.41832	8.21985	3.17528	10.9983	3.71015	39.0583	0.689663	1.4158	5.86112	22.3027	5.01276	0.115582
	0	16.7186	50.5656	6.43934	0.272593	2.31424	41.7509	300.607	30.8056	0.60223	15.362	1.26724	79.8348	5.53219	3773.77	4.30518	1.13322	2.78167	433.148	13.9297	0.219127
	0.179379	0.30609	50.5312	14.2625	9.45721	4.04404	83.5604	295.656	65.9478	3.17862	314.832	10.6119	66.9445	15.4679	620.983	5.22694	36.8186	44.6246	215.231	125.27	3.49377
	0	0.237454	36.2184	7.13367	3.08762	2.55054	39.3355	193.642	7.11117	3.3723	16.0001	1.93954	36.3569	13.9803	1819.02	1.40976	0.831787	6.98093	179.432	12.387	0.291242
	0	0.086081	11.6776	4.30379	1.30513	0.358917	16.846	97.2342	0.205895	4.71979	2.87175	2.02738	21.9995	6.88265	432.091	0.963712	0.106996	3.5105	16.1035	0.288032	0.174269
	1.14146	0.057847	7.34198	1.30505	1.08535	0.416777	5.40765	76.7406	3.00584	3.49335	0.990471	0.704939	7.4601	2.73866	385.878	0.17745	0.086296	1.31692	9.69569	3.4258	0
	0.086761	8.79119	14.6433	5.64511	0.033286	1.45291	23.7992	87.8923	6.17303	2.25811	5.51164	2.09362	27.4208	15.6819	160.098	1.03825	0.016911	5.75469	55.4879	5.41196	0.051169
	0.15138	6.66251	26.4475	2.659	1.74668	1.17787	18.6809	137.498	23.7308	18.9841	37.2461	9.57608	31.8336	4.55345	98.3267	0.428366	14.8842	16.4024	64.4264	22.8802	0.310621
	0.127434	29.6621	12.7866	3.84306	0.271247	0.70195	6.3246	107.158	38.2425	3.02398	3.13257	0.453541	10.8057	1.52435	407.969	1.2e-05	2.87602	5.52521	12.1524	0.471119	0.077093
	0.188387	30.3195	74.7171	12.0383	8.42218	2.56591	69.2166	238.578	181.713	11.3043	94.6111	2.04929	78.7785	27.1467	957.701	4.40668	17.7235	22.4273	530.251	46.9589	0.681394
	0	0.169515	40.4664	11.0685	0.923975	1.62634	46.514	242.86	23.8473	3.83436	10.6071	1.88705	47.263	12.5795	331.781	3.55403	3.05736	10.8132	147.576	10.4832	0.098949
	0.07979	12.1915	28.7088	5.85466	0.237088	0.659341	18.8577	241.214	3.46712	4.16463	6.30262	1.05037	24.9638	9.89243	729.358	1.55294	0.338038	2.43161	60.4226	13.2067	0.114451
	0.110266	52.4184	60.4173	11.8586	7.28625	2.54637	64.8029	203.012	365.74	11.9847	196.346	11.2848	82.02	29.303	332.287	2.40697	24.4806	23.5239	499.664	73.7802	1.25092
	0	20.5345	103.365	15.6364	29.2014	3.57591	185.835	211.884	3726.59	66.939	374.834	16.4293	105.077	56.9158	289.458	10.7885	109.888	171.705	699.402	90.7058	4.48492
	0.15331	47.0056	74.779	15.7887	7.70285	4.31022	81.4889	246.919	489.486	5.24819	254.242	13.9876	116.554	53.7196	2117.07	1.88414	65.326	72.0668	845.79	118.568	2.69622
	0.030622	14.0523	17.7123	7.1619	0.254585	0.552254	10.9649	177.197	2.09043	0.664094	1.9262	2.41364	36.1536	4.63471	720.54	0	0	2.72459	41.613	3.2012	0.010517

[truncated: 1 more sheets: Fig S7]
